# Supplementary material for: Profiling of Parkin-Binding Partners Using Tandem Affinity Purification
Source: PLoS One. 2013 Nov 11;8(11):e78648. doi: 10.1371/journal.pone.0078648 (PMC3823883; doi:10.1371/journal.pone.0078648)
Supplement: Table S2 — ParkinTAP proteins that do not interact with the other candidate proteins. (TSV) [file pone.0078648.s004.tsv]

Entrez Gene ID	HGNC_geneSymbol
2805	GOT1
55854	ZC3H15
345651	ACTBL2
84263	HSDL2
65108	MARCKSL1
280	AMY2B
1113	CHGA
221613	HIST1H2AA
1114	CHGB
2820	GPD2
