# Supplementary material for: Profiling of Parkin-Binding Partners Using Tandem Affinity Purification
Source: PLoS One. 2013 Nov 11;8(11):e78648. doi: 10.1371/journal.pone.0078648 (PMC3823883; doi:10.1371/journal.pone.0078648)
Supplement: Table S3 — Summary table for all ParkinTAP candidate proteins. (TSV) [file pone.0078648.s005.tsv]

Entrez Gene ID	HGNC Symbol	Parkin ND	Parkin #SP	MonogenicPD ND	MonogenicPD #ND	MonogenicPD #SP	iMonogenicPD	NotComplex	Dapple_p-value	Pink1TAP	HNetDegree	HNetBDegree	HNetCDegree	GOComp; GO:0006986 resp unfolded protein	GOComp; GO:0007005 mitochondrion organization	GOComp; GO:0046907 intracellular transport	GOComp; GO:0051649 est localization in cell	GOComp; GO:0043623 cellular protein complex assembly	GOComp; GO:0006457 protein folding	GOComp	FunSimMonogenicPD	GOSlimPD	ParkinGS	Pink1GS	CalmodulinIP	SelectionLevel
5071	PARK2	0	1	0	1	1	PARK2	--	0.0119520839	--	76	74	2	--	true	--	true	--	--	true	true	--	true	true	--	0
3301	DNAJA1	1	1	1	2	2	PARK2,UCHL1	--	0.001997004	--	551	42	509	true	--	--	--	--	true	true	--	true	true	--	true	0
3303	HSPA1A	1	1	1	2	2	PARK2,SNCA	--	0.001997004	true	926	77	849	--	--	--	--	--	--	--	true	true	true	true	true	0
3312	HSPA8	1	1	1	2	2	PARK2,UCHL1	--	0.001997004	true	1292	131	1161	true	--	true	true	--	true	true	--	true	true	true	true	0
5052	PRDX1	2	12	1	2	2	UCHL1,PARK7	--	0.001997004	--	559	22	537	--	--	--	--	--	--	--	--	true	--	--	true	1
801	CALM1	2	18	1	2	2	UCHL1,SNCA	--	0.001997004	--	780	191	589	--	--	--	--	--	--	--	--	--	true	true	true	1
3181	HNRNPA2B1	2	12	1	2	2	UCHL1,PARK7	--	0.001997004	--	848	26	822	--	--	--	--	--	--	--	--	--	--	--	true	1
10845	CLPX	2	4	1	1	1	PARK7	--	0.0258053635	--	161	8	153	--	--	--	--	--	true	true	true	--	true	true	--	2
10951	CBX1	3	546	1	1	1	UCHL1	--	0.294131443	--	235	36	199	--	--	--	--	--	--	--	true	--	true	true	--	2
3329	HSPD1	2	18	1	1	1	PARK7	--	0.001997004	true	904	49	855	true	--	--	--	true	true	true	true	true	true	true	true	2
60	ACTB	2	16	1	1	1	UCHL1	--	0.001997004	--	1016	87	929	--	--	--	--	--	true	true	true	true	true	true	true	2
492	ATP2B3	3	24	3	8	203	0	true	0.5412339908	--	2	2	0	--	--	--	--	--	--	--	true	true	--	--	--	3
9868	TOMM70A	2	2	2	5	9	0	true	0.1607902587	--	8	4	4	--	true	true	true	--	--	true	true	true	--	--	--	3
490	ATP2B1	3	82	2	2	4	0	true	0.7652447453	--	8	8	0	--	--	--	--	--	--	--	true	true	--	--	true	3
23581	CASP14	3	95	2	5	8	0	--	0.7554643159	--	29	9	20	--	--	--	--	--	--	--	true	true	true	--	--	3
3005	H1F0	2	1	2	4	25	0	--	0.5886590932	--	74	10	64	--	--	--	--	--	--	--	true	true	--	--	true	3
7818	DAP3	2	3	2	7	24	0	--	0.2393929747	--	125	17	108	--	true	--	--	--	--	true	true	true	--	--	--	3
5589	PRKCSH	2	4	2	5	31	0	--	0.0415179226	--	127	12	115	--	--	--	--	--	true	true	true	true	true	true	true	3
84790	TUBA1C	2	9	1	1	1	UCHL1	--	0.001997004	true	266	6	260	--	--	true	true	true	true	true	--	--	true	--	true	3
9131	AIFM1	2	8	2	8	71	0	--	0.001997004	--	333	28	305	--	--	--	--	--	--	--	true	true	true	true	true	3
10128	LRPPRC	2	16	1	1	1	PARK7	--	0.0139371118	true	461	34	427	--	--	true	true	--	--	true	--	--	true	true	--	3
213	ALB	2	11	1	1	1	UCHL1	--	0.9261637463	--	587	28	559	--	--	--	true	--	--	true	--	true	--	--	true	3
10383	TUBB4B	2	14	1	1	1	UCHL1	--	--	--	599	18	581	--	--	--	--	true	true	true	--	true	--	true	true	3
7431	VIM	2	11	1	1	1	SNCA	--	0.001997004	--	635	147	488	--	--	--	--	--	--	--	--	true	--	--	true	3
7277	TUBA4A	2	15	1	1	1	UCHL1	--	0.001997004	--	733	54	679	--	--	--	true	true	true	true	--	true	--	--	true	3
3326	HSP90AB1	2	14	1	1	1	LRRK2	--	0.001997004	true	739	113	626	true	--	--	--	--	true	true	--	true	--	--	true	3
3320	HSP90AA1	2	16	1	1	1	UCHL1	--	--	true	757	158	599	true	true	true	true	true	true	true	--	true	--	--	true	3
3313	HSPA9	2	14	1	1	1	UCHL1	--	0.001997004	true	778	52	726	--	--	--	--	--	true	true	--	true	true	true	true	3
4869	NPM1	2	10	1	1	1	PARK7	--	0.001997004	--	813	89	724	--	--	true	true	--	--	true	--	true	--	--	true	3
203068	TUBB	2	18	1	1	1	UCHL1	--	0.001997004	true	889	94	795	--	--	true	true	true	--	true	--	--	--	true	true	3
3309	HSPA5	2	17	1	1	1	UCHL1	--	0.001997004	true	921	95	826	true	--	--	true	--	true	true	--	true	--	--	true	3
284110	GSDMA	--	--	--	--	--	0	--	--	--	--	--	--	--	--	--	--	--	--	--	true	true	--	--	--	3
9939	RBM8A	2	1	1	1	1	UCHL1	--	0.001997004	--	245	20	225	--	--	true	true	--	--	true	--	--	true	true	--	4
813	CALU	2	7	1	1	1	UCHL1	--	0.3612780826	--	266	1	265	--	--	--	true	--	--	true	--	--	true	true	true	4
5955	RCN2	2	9	1	1	1	UCHL1	--	0.0955058927	--	297	12	285	--	--	--	--	--	--	--	--	--	true	true	true	4
10240	MRPS31	2	3	1	1	1	PARK7	--	0.0079760399	--	365	6	359	--	--	--	--	--	--	--	--	--	true	true	--	4
2597	GAPDH	2	12	1	1	1	UCHL1	--	0.001997004	--	595	77	518	--	--	--	--	--	--	--	--	--	true	true	true	4
5250	SLC25A3	2	10	1	1	1	UCHL1	--	0.001997004	--	597	11	586	--	--	--	--	--	--	--	--	--	true	true	true	4
498	ATP5A1	2	10	1	1	1	UCHL1	--	0.001997004	--	611	18	593	--	--	true	true	--	--	true	--	--	true	--	true	4
3032	HADHB	2	12	1	1	1	UCHL1	--	0.001997004	--	675	14	661	--	--	--	--	--	--	--	--	--	--	true	true	4
1915	EEF1A1	2	14	1	1	1	UCHL1	--	--	--	1079	124	955	--	--	--	--	--	--	--	--	--	true	true	true	4
4747	NEFL	2	2	1	1	1	UCHL1	--	0.0840687784	--	37	18	19	--	--	true	true	--	--	true	--	--	--	--	--	5
84617	TUBB6	2	6	1	1	1	UCHL1	--	0.001997004	--	174	8	166	--	--	--	--	true	true	true	--	--	--	--	true	5
10165	SLC25A13	2	17	1	1	1	PARK7	--	0.035640683	--	648	10	638	--	--	true	true	--	--	true	--	--	--	--	true	5
221613	HIST1H2AA	3	22	2	1	2	0	true	0.001997004	--	8	3	5	--	--	--	--	--	--	--	true	--	--	--	--	6
539	ATP5O	2	3	2	6	27	0	--	0.093604697	--	63	13	50	--	--	true	true	--	--	true	true	--	true	true	--	6
51081	MRPS7	2	1	2	6	19	0	--	0.9676647029	--	128	2	126	--	--	--	--	--	--	--	true	--	true	--	--	6
6418	SET	2	3	2	7	42	0	--	0.144236383	--	169	74	95	--	--	true	true	--	--	true	true	--	true	true	--	6
4976	OPA1	2	4	2	6	35	0	--	0.5533327811	--	177	5	172	--	true	true	true	--	--	true	true	--	true	true	true	6
4741	NEFM	2	7	1	1	1	UCHL1	--	0.9647265821	--	233	14	219	--	--	--	--	--	--	--	--	--	--	--	true	6
11335	CBX3	2	1	2	5	24	0	--	0.9272455816	--	256	42	214	--	--	--	--	--	--	--	true	--	true	true	--	6
1975	EIF4B	2	7	2	8	69	0	--	0.001997004	--	300	19	281	--	--	--	--	--	--	--	true	--	--	--	--	6
9532	BAG2	2	10	2	8	81	0	--	0.001997004	--	351	26	325	--	--	--	--	--	true	true	true	--	true	true	true	6
9092	SART1	2	1	1	1	1	PARK7	--	0.4940683692	--	376	12	364	--	--	--	--	--	--	--	--	--	--	--	--	6
9551	ATP5J2	2	11	2	6	88	0	--	0.1349699252	--	379	18	361	--	--	true	true	--	--	true	true	--	--	--	true	6
10627	MYL12A	2	6	1	1	1	PARK7	--	0.001997004	--	385	15	370	--	--	--	--	--	--	--	--	--	--	--	true	6
509	ATP5C1	2	12	2	7	86	0	--	0.0159201438	--	389	24	365	--	--	true	true	--	--	true	true	--	--	--	--	6
6224	RPS20	2	6	2	7	79	0	--	0.001997004	--	390	14	376	--	--	--	--	--	--	--	true	--	true	--	--	6
6137	RPL13	2	8	2	8	75	0	--	0.001997004	--	436	14	422	--	--	--	--	--	--	--	true	--	--	--	true	6
6128	RPL6	2	10	2	7	90	0	--	0.001997004	--	468	12	456	--	--	--	--	--	--	--	true	--	--	--	true	6
7203	CCT3	2	14	2	8	143	0	--	0.001997004	--	598	37	561	--	--	--	--	--	true	true	true	--	true	true	true	6
302	ANXA2	2	11	1	1	1	UCHL1	--	0.001997004	--	811	45	766	--	--	--	--	--	--	--	--	--	--	--	true	6
3185	HNRNPF	2	13	1	1	1	UCHL1	--	0.001997004	--	928	21	907	--	--	--	--	--	--	--	--	--	--	--	true	6
8363	HIST1H4J	--	--	--	--	--	0	--	0.001997004	--	--	--	--	--	--	--	--	--	--	--	true	--	--	--	--	6
7171	TPM4	3	86	2	3	5	0	--	0.6665831671	--	12	4	8	--	--	--	--	--	--	--	--	true	--	--	--	7
4724	NDUFS4	3	51	2	3	3	0	--	0.6881430258	--	44	0	44	--	true	--	--	true	--	true	--	true	--	--	--	7
9118	INA	2	3	2	6	24	0	--	0.001997004	--	82	5	77	--	--	--	--	--	--	--	--	true	--	--	--	7
3306	HSPA2	2	9	2	7	47	0	--	0.001997004	true	95	16	79	true	--	--	--	--	--	true	--	true	true	--	--	7
1153	CIRBP	2	1	2	4	7	0	--	0.1162873091	--	149	9	140	--	--	--	--	--	--	--	--	true	--	true	--	7
8531	CSDA	2	2	2	7	26	0	--	0.4897959184	--	167	14	153	--	--	--	--	--	--	--	--	true	true	true	--	7
4001	LMNB1	2	5	2	7	49	0	--	0.6101550797	--	206	28	178	--	--	--	--	--	--	--	--	true	true	true	--	7
291	SLC25A4	2	2	2	6	52	0	--	0.001997004	--	227	8	219	--	true	--	true	--	--	true	--	true	--	--	--	7
811	CALR	2	4	2	6	56	0	--	0.8059073793	--	235	43	192	--	--	true	true	true	true	true	--	true	--	--	true	7
6182	MRPL12	2	3	2	5	54	0	--	0.0434730105	--	263	4	259	--	true	--	--	--	--	true	--	true	--	--	true	7
27339	PRPF19	2	5	2	7	30	0	--	0.001997004	--	275	17	258	--	--	--	--	--	--	--	--	true	true	--	--	7
6421	SFPQ	2	5	2	7	62	0	--	0.001997004	--	307	56	251	--	--	--	--	--	--	--	--	true	true	true	--	7
7184	HSP90B1	2	3	2	7	70	0	--	0.0744829596	--	316	38	278	--	--	--	--	--	true	true	--	true	--	--	true	7
5984	RFC4	2	8	2	6	64	0	--	0.7259723294	--	324	24	300	--	--	--	--	--	--	--	--	true	--	--	true	7
2521	FUS	2	4	2	6	55	0	--	0.001997004	--	354	38	316	--	--	--	--	--	--	--	--	true	true	true	--	7
4720	NDUFS2	2	9	2	8	92	0	--	0.9047096759	--	410	2	408	--	--	--	--	--	--	--	--	true	true	true	true	7
6742	SSBP1	2	11	2	7	116	0	--	0.5652698949	--	531	4	527	--	true	--	--	--	--	true	--	true	true	true	true	7
10642	IGF2BP1	2	14	2	8	113	0	--	0.001997004	--	647	24	623	--	--	--	--	--	--	--	--	true	--	--	--	7
3305	HSPA1L	2	9	2	8	125	0	--	0.001997004	true	661	34	627	true	--	--	--	--	--	true	--	true	true	true	true	7
708	C1QBP	2	13	2	7	128	0	--	0.001997004	--	661	42	619	--	--	--	--	--	--	--	--	true	true	--	true	7
2547	XRCC6	2	14	2	8	137	0	--	0.001997004	--	813	120	693	--	--	--	--	--	--	--	--	true	true	true	--	7
7531	YWHAE	2	19	2	8	166	0	--	0.001997004	--	833	161	672	--	--	true	true	--	--	true	--	true	--	--	true	7
8607	RUVBL1	2	16	2	8	153	0	--	0.001997004	--	858	99	759	--	--	--	--	--	--	--	--	true	true	--	--	7
4000	LMNA	2	13	2	8	161	0	--	0.001997004	--	871	48	823	--	--	true	true	--	--	true	--	true	true	true	true	7
10856	RUVBL2	2	18	2	8	175	0	--	0.001997004	--	960	131	829	--	--	--	--	--	true	true	--	true	true	--	--	7
7425	VGF	--	--	--	--	--	0	--	0.9564062311	--	--	--	--	--	--	--	true	--	--	true	--	true	--	--	--	7
55854	ZC3H15	3	8	2	1	1		true	0.4725264745	--	1	1	0	--	--	--	--	--	--	--	--	--	true	--	--	8
2820	GPD2	3	10	2	1	1		true	0.4265834066	--	1	1	0	--	--	--	--	--	--	--	--	--	true	true	--	8
84263	HSDL2	3	8	2	1	1		true	0.003992012	--	1	1	0	--	--	--	--	--	--	--	--	--	true	--	--	8
280	AMY2B	3	6	3	7	31		true	0.9858672796	--	1	1	0	--	--	--	--	--	--	--	--	--	true	true	--	8
65108	MARCKSL1	3	1	3	6	13		true	0.1423870834	--	1	1	0	--	--	--	--	--	--	--	--	--	--	--	--	8
1113	CHGA	3	2	3	6	13		true	0.4869376378	--	1	1	0	--	--	--	--	--	--	--	--	--	--	--	--	8
345651	ACTBL2	4	14	3	2	2		true	0.0551616216	--	1	1	0	--	--	--	--	--	--	--	--	--	--	--	--	8
84284	NTPCR	3	39	2	1	1		true	--	--	4	4	0	--	--	--	--	--	--	--	--	--	true	true	--	8
2805	GOT1	3	20	2	1	2		true	0.6654284776	--	4	4	0	--	--	--	--	--	--	--	--	--	true	--	--	8
8540	AGPS	3	35	2	3	3		--	--	--	8	2	6	--	--	--	--	--	--	--	--	--	true	true	--	8
1114	CHGB	3	72	2	2	4		true	0.9166457918	--	23	23	0	--	--	--	--	--	--	--	--	--	--	--	--	8
55165	CEP55	2	1	2	2	3		--	0.9604780834	--	25	13	12	--	--	--	--	--	--	--	--	--	--	--	--	8
3068	HDGF	3	173	2	2	4		--	0.9874810504	--	26	5	21	--	--	--	--	--	--	--	--	--	--	--	--	8
113457	TUBA3D	2	3	2	5	15		--	0.001997004	true	55	42	13	--	--	--	--	true	true	true	--	--	true	true	--	8
6059	ABCE1	2	3	2	6	17		--	0.001997004	--	56	9	47	--	--	--	--	--	--	--	--	--	--	--	--	8
7053	TGM3	3	295	2	4	21		--	0.9234242281	--	76	4	72	--	--	--	--	--	--	--	--	--	--	--	--	8
55750	AGK	2	5	2	5	28		--	0.9865708717	--	77	4	73	--	--	--	--	--	--	--	--	--	true	true	--	8
28957	MRPS28	3	73	2	2	10		--	--	--	77	0	77	--	--	--	--	--	--	--	--	--	true	--	--	8
28973	MRPS18B	2	1	2	6	15		--	0.9022266445	--	81	4	77	--	--	--	--	--	--	--	--	--	--	--	--	8
51121	RPL26L1	3	135	2	3	6		--	0.001997004	--	82	0	82	--	--	--	--	--	--	--	--	--	--	--	--	8
30968	STOML2	2	4	2	7	27		--	0.5358048545	--	85	7	78	--	--	--	--	--	--	--	--	--	--	true	--	8
810	CALML3	3	343	2	4	21		--	0.5262270197	--	96	5	91	--	--	--	--	--	--	--	--	--	true	true	--	8
1629	DBT	2	5	2	5	38		--	0.4696202898	--	111	7	104	--	--	--	--	--	--	--	--	--	--	--	--	8
10493	VAT1	2	2	2	5	27		--	0.8197357088	--	112	2	110	--	--	--	--	--	--	--	--	--	--	--	true	8
4666	NACA	2	3	2	7	33		--	0.5665862609	--	114	14	100	--	--	--	--	--	--	--	--	--	true	true	true	8
54927	CHCHD3	2	3	2	6	29		--	0.9028503964	--	128	3	125	--	true	--	--	--	--	true	--	--	--	--	true	8
7170	TPM3	2	2	2	6	31		--	0.001997004	--	136	24	112	--	--	--	--	--	--	--	--	--	true	true	--	8
4705	NDUFA10	2	4	2	5	25		--	0.6151291266	--	136	1	135	--	--	--	--	--	--	--	--	--	--	--	--	8
154796	AMOT	2	3	2	8	34		--	0.9662116106	--	146	28	118	--	--	--	--	--	--	--	--	--	--	--	--	8
3189	HNRNPH3	2	3	2	5	32		--	0.2755456332	--	146	19	127	--	--	--	--	--	--	--	--	--	--	--	true	8
9601	PDIA4	2	2	2	5	32		--	0.0179011797	--	151	8	143	--	--	--	true	--	--	true	--	--	--	--	true	8
8683	SRSF9	3	348	2	3	7		--	--	--	151	12	139	--	--	true	true	--	--	true	--	--	--	--	--	8
51649	MRPS23	3	553	2	2	16		--	0.0159201438	--	153	3	150	--	--	--	--	--	--	--	--	--	true	true	--	8
81027	TUBB1	2	8	2	4	39		--	0.0159201438	--	154	7	147	--	--	--	--	true	true	true	--	--	--	--	--	8
8508	NIPSNAP1	2	1	2	7	44		--	0.5822269638	--	162	8	154	--	--	--	--	--	--	--	--	--	--	--	--	8
5095	PCCA	2	3	2	6	41		--	0.005985024	--	167	1	166	--	--	--	--	--	--	--	--	--	--	--	true	8
6223	RPS19	2	7	2	7	49		--	0.001997004	--	171	18	153	--	--	--	--	--	--	--	--	--	true	--	--	8
5096	PCCB	2	4	2	6	43		--	0.5519964551	--	175	2	173	--	--	--	--	--	--	--	--	--	--	--	true	8
59	ACTA2	2	1	2	4	32		--	0.4940683692	--	184	14	170	--	--	--	--	--	--	--	--	--	--	--	true	8
4082	MARCKS	3	800	2	3	28		--	0.8965230574	--	190	10	180	--	--	--	true	--	--	true	--	--	--	--	true	8
51202	DDX47	2	1	2	7	26		--	0.950370309	--	198	5	193	--	--	--	--	--	--	--	--	--	--	--	--	8
80336	PABPC1L	2	1	2	6	28		--	--	--	198	0	198	--	--	--	--	--	--	--	--	--	true	true	--	8
23215	PRRC2C	2	1	2	6	28		--	--	--	201	3	198	--	--	--	--	--	--	--	--	--	--	--	--	8
64087	MCCC2	2	6	2	7	48		--	--	--	209	3	206	--	--	--	--	--	--	--	--	--	true	true	true	8
7295	TXN	2	7	2	7	70		--	0.0079760399	--	212	31	181	--	--	true	true	--	--	true	--	--	--	--	true	8
10130	PDIA6	2	3	2	6	52		--	0.1662722891	--	220	8	212	--	--	--	--	--	true	true	--	--	--	--	true	8
343069	HNRNPCL1	2	3	2	5	25		--	0.0099650599	--	223	1	222	--	--	--	--	--	--	--	--	--	true	--	--	8
9987	HNRPDL	2	3	2	5	41		--	0.0179011797	--	225	7	218	--	--	--	--	--	--	--	--	--	true	true	true	8
5034	P4HB	2	2	2	7	44		--	0.0218572636	--	227	34	193	--	--	--	--	--	--	--	--	--	--	--	true	8
5304	PIP	2	4	2	5	32		--	0.9304431832	--	240	6	234	--	--	--	--	--	--	--	--	--	--	--	--	8
3184	HNRNPD	2	7	2	7	67		--	0.001997004	--	262	36	226	--	--	--	--	--	--	--	--	--	true	true	true	8
4722	NDUFS3	2	8	2	7	57		--	0.9277835052	--	267	6	261	--	--	--	--	--	--	--	--	--	--	--	--	8
10970	CKAP4	2	9	2	7	75		--	0.001997004	--	267	7	260	--	--	--	--	--	--	--	--	--	--	--	true	8
83858	ATAD3B	2	4	2	8	53		--	0.0099650599	--	274	8	266	--	--	--	--	--	--	--	--	--	true	true	true	8
6146	RPL22	2	4	2	8	52		--	0.001997004	--	275	15	260	--	--	--	--	--	--	--	--	--	true	--	--	8
5042	PABPC3	2	2	2	8	41		--	0.001997004	--	279	3	276	--	--	--	--	--	--	--	--	--	true	true	--	8
220988	HNRNPA3	2	3	2	7	42		--	0.001997004	--	288	13	275	--	--	--	--	--	--	--	--	--	--	--	--	8
6233	RPS27A	2	4	2	6	42		--	0.001997004	--	293	24	269	--	--	true	true	--	--	true	--	--	true	--	--	8
3615	IMPDH2	2	5	2	8	72		--	0.001997004	--	295	18	277	--	--	--	--	--	--	--	--	--	--	--	--	8
4176	MCM7	2	9	2	6	72		--	0.2840236686	--	302	72	230	--	--	--	--	--	--	--	--	--	--	--	--	8
7168	TPM1	2	2	2	6	65		--	0.0783232751	--	309	12	297	--	--	--	--	--	--	--	--	--	true	true	true	8
6576	SLC25A1	2	13	2	7	81		--	0.1460836865	--	310	6	304	--	--	true	true	--	--	true	--	--	true	true	--	8
1917	EEF1A2	2	7	2	7	77		--	0.001997004	true	361	22	339	--	--	--	--	--	--	--	--	--	true	true	--	8
55210	ATAD3A	2	2	2	6	62		--	0.0493262981	--	377	12	365	--	--	--	--	--	--	--	--	--	true	true	--	8
6132	RPL8	2	9	2	7	71		--	0.001997004	--	380	14	366	--	--	--	--	--	--	--	--	--	--	--	--	8
192111	PGAM5	2	8	2	8	85		--	0.0859799541	--	385	17	368	--	--	--	--	--	--	--	--	--	true	true	--	8
6426	SRSF1	2	4	2	7	45		--	--	--	397	34	363	--	--	true	true	--	--	true	--	--	true	true	--	8
22913	RALY	2	1	2	6	55		--	0.001997004	--	398	6	392	--	--	--	--	--	--	--	--	--	true	--	true	8
1994	ELAVL1	2	6	2	7	73		--	0.005985024	--	402	30	372	--	--	--	--	--	--	--	--	--	true	true	true	8
6187	RPS2	2	5	2	7	63		--	0.001997004	--	411	11	400	--	--	--	--	--	--	--	--	--	true	true	--	8
3006	HIST1H1C	2	2	2	7	67		--	0.001997004	--	411	22	389	--	--	--	--	--	--	--	--	--	--	--	true	8
64960	MRPS15	2	3	2	6	48		--	0.9113733419	--	415	1	414	--	--	--	--	--	--	--	--	--	--	--	--	8
55037	PTCD3	2	4	2	7	54		--	0.2515416651	--	420	8	412	--	--	--	--	--	--	--	--	--	true	true	--	8
10236	HNRNPR	2	6	2	7	75		--	0.001997004	--	438	19	419	--	--	--	--	--	--	--	--	--	true	--	true	8
6428	SRSF3	2	4	2	6	52		--	--	--	443	20	423	--	--	true	true	--	--	true	--	--	true	true	--	8
4670	HNRNPM	2	7	2	7	70		--	0.001997004	--	444	46	398	--	--	--	--	--	--	--	--	--	--	--	--	8
23107	MRPS27	2	3	2	6	74		--	0.1200398004	--	454	5	449	--	--	--	--	--	--	--	--	--	--	--	true	8
26135	SERBP1	2	4	2	7	95		--	0.001997004	--	455	25	430	--	--	--	--	--	--	--	--	--	true	true	true	8
7284	TUFM	2	8	2	7	100		--	0.001997004	true	461	15	446	--	--	--	--	--	--	--	--	--	true	true	true	8
6427	SRSF2	2	3	2	6	52		--	--	--	482	30	452	--	--	true	true	--	--	true	--	--	--	--	--	8
24148	PRPF6	2	9	2	7	86		--	0.001997004	--	485	22	463	--	--	--	--	--	--	--	--	--	--	--	true	8
10492	SYNCRIP	2	6	2	7	75		--	0.1293860984	--	505	36	469	--	--	--	--	--	--	--	--	--	true	--	true	8
3183	HNRNPC	2	7	2	7	100		--	0.001997004	--	512	42	470	--	--	--	--	--	--	--	--	--	true	--	true	8
6147	RPL23A	2	4	2	8	94		--	--	--	527	20	507	--	--	--	--	--	--	--	--	--	true	--	--	8
6202	RPS8	2	7	2	8	107		--	--	--	539	15	524	--	--	--	--	--	--	--	--	--	--	--	true	8
6230	RPS25	2	7	2	8	97		--	0.001997004	--	544	7	537	--	--	--	--	--	--	--	--	--	true	true	--	8
6950	TCP1	2	10	2	8	123		--	0.001997004	--	560	44	516	--	--	--	--	true	true	true	--	--	--	true	true	8
9782	MATR3	2	5	2	7	99		--	0.001997004	--	560	22	538	--	--	--	--	--	--	--	--	--	--	--	true	8
6208	RPS14	2	8	2	7	121		--	0.001997004	--	574	25	549	--	--	--	--	--	--	--	--	--	--	--	true	8
292	SLC25A5	2	11	2	8	99		--	0.001997004	--	582	22	560	--	--	--	true	--	--	true	--	--	--	--	--	8
10521	DDX17	2	7	2	7	95		--	0.0119520839	--	604	38	566	--	--	--	--	--	--	--	--	--	true	true	true	8
6136	RPL12	2	8	2	7	119		--	0.001997004	--	610	7	603	--	--	--	--	--	--	--	--	--	--	true	true	8
6194	RPS6	2	9	2	8	115		--	0.001997004	--	615	20	595	--	--	--	--	--	--	--	--	--	--	--	true	8
6124	RPL4	2	7	2	8	109		--	0.001997004	--	626	18	608	--	--	--	--	--	--	--	--	--	--	--	true	8
23020	SNRNP200	2	11	2	8	103		--	0.001997004	--	630	26	604	--	--	--	--	--	--	--	--	--	--	--	--	8
3187	HNRNPH1	2	8	2	8	120		--	0.001997004	--	641	49	592	--	--	--	--	--	--	--	--	--	--	--	true	8
56945	MRPS22	2	10	2	7	102		--	0.0179011797	--	655	3	652	--	--	--	--	--	--	--	--	--	--	--	--	8
6130	RPL7A	2	7	2	8	116		--	--	--	658	11	647	--	--	--	--	--	--	--	--	--	--	--	true	8
6217	RPS16	2	8	2	8	121		--	0.001997004	--	697	26	671	--	--	--	--	--	--	--	--	--	--	--	--	8
6175	RPLP0	2	10	2	8	118		--	0.001997004	--	715	16	699	--	--	--	--	--	--	--	--	--	true	true	true	8
6129	RPL7	2	7	2	8	127		--	0.001997004	--	732	17	715	--	--	--	--	--	--	--	--	--	true	true	--	8
1655	DDX5	2	6	2	8	121		--	0.001997004	--	762	60	702	--	--	--	--	--	--	--	--	--	true	true	true	8
3190	HNRNPK	2	14	2	7	157		--	0.001997004	--	830	71	759	--	--	--	--	--	--	--	--	--	--	--	true	8
3192	HNRNPU	2	13	2	8	143		--	0.001997004	--	855	52	803	--	--	--	--	--	--	--	--	--	true	--	true	8
3178	HNRNPA1	2	7	2	8	131		--	0.001997004	--	865	90	775	--	--	true	true	--	--	true	--	--	--	--	true	8
1654	DDX3X	2	14	2	8	167		--	0.001997004	--	986	49	937	--	--	--	--	--	--	--	--	--	true	true	true	8
3493	IGHA1	--	--	--	--	--		--	0.0258053635	--	--	--	--	--	--	--	--	--	--	--	--	--	--	--	--	8
158078	EEF1A1P5	--	--	--	--	--		--	--	--	--	--	--	--	--	--	--	--	--	--	--	--	--	--	--	8
3311	HSPA7	--	--	--	--	--		--	--	--	--	--	--	true	--	--	--	--	--	true	--	--	--	--	--	8
3500	IGHG1	--	--	--	--	--		--	0.9996007988	--	--	--	--	--	--	--	--	--	--	--	--	--	--	--	--	8
28919	IGKV2-30	--	--	--	--	--		--	0.7633046274	--	--	--	--	--	--	--	--	--	--	--	--	--	--	--	--	8
56604	TUBB7P	--	--	--	--	--		--	--	--	--	--	--	--	--	--	--	true	true	true	--	--	--	--	--	8
29957	SLC25A24	--	--	--	--	--		--	0.0277764194	--	--	--	--	--	--	--	--	--	--	--	--	--	true	true	--	8
