# Supplementary material for: Profiling of Parkin-Binding Partners Using Tandem Affinity Purification
Source: PLoS One. 2013 Nov 11;8(11):e78648. doi: 10.1371/journal.pone.0078648 (PMC3823883; doi:10.1371/journal.pone.0078648)
Supplement: Table S4 — ConsensusPathDB enrichment results for the RelatedPD dataset. (TSV) [file pone.0078648.s006.tsv]

p-value	q-value	pathway	source	members_input_overlap	members_input_overlap_geneids	size	effective_size
3.54987585068e-17	1.56549525015e-14	Parkinson,s disease - Homo sapiens (human)	KEGG	2861; 7326; 7332; 5413; 7314; 6622; 6531; 9246; 7345; 51465; 56901; 65018; 27429; 11315; 5071; 9627; 120892	9246; 11315; 120892; 56901; 65018; 7314; 7326; 7332; 7345; 5413; 51465; 27429; 2861; 6531; 9627; 5071; 6622	131	131
5.19018544387e-11	1.14443589037e-08	Alpha-synuclein signaling	PID	10273; 7332; 9627; 7345; 6531; 11315; 5071; 6622	5071; 10273; 6531; 7332; 7345; 6622; 9627; 11315	32	32
1.02045959785e-09	1.50007560884e-07	role of parkin in ubiquitin-proteasomal pathway	BioCarta	2861; 7326; 5071; 7332; 9246	2861; 5071; 7326; 7332; 9246	8	8
2.38892074097e-09	2.63378511692e-07	Protein processing in endoplasmic reticulum - Homo sapiens (human)	KEGG	7326; 5071; 10273; 596; 8454; 51465; 3337; 3304; 3312; 3303; 7186; 3301	7186; 10273; 51465; 596; 3301; 3304; 3312; 8454; 3337; 7326; 3303; 5071	166	166
5.35626509184e-08	4.72422581101e-06	Antigen processing: Ubiquitination & Proteasome degradation	Reactome	7326; 10273; 7332; 55294; 7314; 7316; 9246; 8454; 51465; 5071; 10193	8454; 7326; 9246; 5071; 7332; 10193; 7314; 55294; 10273; 7316; 51465	176	176
7.60394639312e-08	5.58890059894e-06	SCF(Skp2)-mediated degradation of p27/p21	Reactome	898; 7314; 7316; 8900; 8454	7316; 7314; 898; 8900; 8454	16	16
3.80918899204e-07	2.31284381999e-05	IL-1 NFkB	INOH	8517; 55294; 5705; 8454; 5688; 5685; 5682	5682; 8517; 5705; 5685; 8454; 5688; 55294	64	64
4.70728425234e-07	2.31284381999e-05	Class I MHC mediated antigen processing & presentation	Reactome	7326; 10273; 7332; 55294; 7314; 7316; 9246; 8454; 51465; 5071; 10193	8454; 7326; 9246; 55294; 5071; 10273; 7332; 10193; 7314; 7316; 51465	218	218
4.72008942854e-07	2.31284381999e-05	Proteasome Degradation	Wikipathways	5705; 7316; 7345; 5688; 7314; 5685; 5682	7345; 5705; 5688; 5685; 5682; 7316; 7314	66	66
5.62819447405e-07	2.36144827379e-05	Cyclin E associated events during G1/S transition	Reactome	898; 7314; 7316; 8900; 8454	7316; 8454; 8900; 7314; 898	23	23
6.23968770134e-07	2.36144827379e-05	NOTCH1 Intracellular Domain Regulates Transcription	Reactome	55294; 7314; 7316; 8454; 2033; 9759	7316; 8454; 7314; 55294; 9759; 2033	43	43
6.42570958855e-07	2.36144827379e-05	TLR NFkB	INOH	8517; 55294; 5705; 8454; 5688; 5685; 5682	5682; 8517; 5705; 5685; 8454; 5688; 55294	69	69
7.0688313572e-07	2.39796509886e-05	Cyclin A:Cdk2-associated events at S phase entry	Reactome	898; 7314; 7316; 8900; 8454	7316; 8454; 8900; 7314; 898	24	24
8.62158649722e-07	2.71579974662e-05	Hedgehog	INOH	55294; 5705; 8454; 2033; 5688; 5685; 5682	5682; 8454; 5705; 5685; 2033; 5688; 55294	72	72
1.4931100144e-06	4.38974344233e-05	Notch	INOH	55294; 5705; 8454; 2033; 5688; 5685; 5682	5682; 2033; 5705; 5685; 8454; 5688; 55294	78	78
6.68181544701e-06	0.000184167538258	Ubiquitin mediated proteolysis - Homo sapiens (human)	KEGG	7326; 10273; 7332; 55294; 9246; 8454; 51465; 5071	9246; 10273; 7326; 7332; 8454; 51465; 5071; 55294	137	137
7.24854746295e-06	0.000188035848892	Immune System	Reactome	8517; 7326; 5071; 10273; 7332; 55294; 596; 7314; 7316; 9246; 8454; 2033; 351; 5335; 5879; 51465; 815; 7186; 10193	815; 55294; 351; 7316; 2033; 5335; 7186; 51465; 8454; 9246; 5879; 7314; 7326; 596; 5071; 7332; 8517; 10193; 10273	846	846
8.89023048429e-06	0.000217810646865	TNF	INOH	8517; 5705; 5688; 5685; 7186; 5682	5682; 8517; 5705; 5685; 5688; 7186	67	67
1.05564496232e-05	0.000245020751782	Signaling by NOTCH1	Reactome	55294; 7314; 7316; 8454; 2033; 9759	9759; 7316; 8454; 7314; 55294; 2033	69	69
1.18077017283e-05	0.00026035982311	AndrogenReceptor	NetPath	1020; 3304; 898; 2033; 3308; 11315; 3312; 3303	1020; 898; 3303; 3312; 11315; 2033; 3308; 3304	148	148
1.30009297563e-05	0.000273019524883	Destabilization of mRNA by AUF1 (hnRNP D0)	Reactome	3304; 3312; 3303	3303; 3312; 3304	7	7
1.56965131138e-05	0.000314643740145	Adaptive Immune System	Reactome	8517; 7326; 5071; 10273; 7332; 55294; 7314; 7316; 9246; 8454; 51465; 5335; 5879; 10193	55294; 7316; 51465; 8454; 9246; 5879; 7314; 7326; 5071; 5335; 7332; 8517; 10193; 10273	508	508
2.4935793074e-05	0.000447979109528	Wnt Mammals	INOH	55294; 5705; 8454; 2033; 5688; 5685; 5682	8454; 2033; 5685; 5688; 55294; 5682; 5705	119	119
2.4935793074e-05	0.000447979109528	Wnt Canonical	INOH	55294; 5705; 8454; 2033; 5688; 5685; 5682	8454; 5685; 5688; 55294; 5682; 5705; 2033	119	119
2.53956411297e-05	0.000447979109528	tumor suppressor arf inhibits ribosomal biogenesis	BioCarta	25; 3304; 5879; 3303	3303; 25; 5879; 3304	24	24
3.34930903353e-05	0.000568094339917	RIG-I/MDA5 mediated induction of IFN-alpha/beta pathways	Reactome	8517; 2033; 7186; 351; 9246	351; 9246; 8517; 7186; 2033	51	51
4.38732225674e-05	0.000716595968601	cyclin e destruction pathway	BioCarta	898; 8454; 55294	8454; 55294; 898	10	10
4.85632592791e-05	0.000764871333646	Signaling by NOTCH	Reactome	55294; 7314; 7316; 8454; 2033; 9759	8454; 7314; 2033; 55294; 9759; 7316	90	90
5.31376218912e-05	0.000808058319105	alpha-synuclein and parkin-mediated proteolysis in parkinson`s disease	BioCarta	5071; 6622	6622; 5071	2	2
5.61434009791e-05	0.000825307994393	CD4 T cell receptor signaling	INOH	8517; 5705; 5335; 5688; 5685; 5879; 5682	8517; 5879; 5335; 5685; 5688; 5682; 5705	135	135
6.0007769192e-05	0.000826982069177	SCF-beta-TrCP mediated degradation of Emi1	Reactome	7314; 7316; 8454	7316; 8454; 7314	11	11
6.0007769192e-05	0.000826982069177	e2f1 destruction pathway	BioCarta	898; 8454; 8900	8900; 8454; 898	11	11
9.27688800864e-05	0.00114661697954	CD4 T cell receptor signaling-NFkB cascade	INOH	8517; 5705; 5335; 5688; 5685; 5682	5335; 8517; 5688; 5682; 5685; 5705	101	101
9.30343100711e-05	0.00114661697954	Lissencephaly gene (LIS1) in neuronal migration and development	PID	25; 5879; 1020; 5049	25; 1020; 5879; 5049	33	33
9.30343100711e-05	0.00114661697954	bioactive peptide induced signaling pathway	BioCarta	815; 5335; 1020; 4137	5335; 4137; 1020; 815	33	33
9.3601386085e-05	0.00114661697954	G1/S Transition	Reactome	898; 7314; 7316; 8900; 8454	898; 7316; 8454; 8900; 7314	63	63
0.000125715613761	0.00149839420726	S Phase	Reactome	898; 7314; 7316; 8900; 8454	898; 7316; 8454; 8900; 7314	67	67
0.000130300027924	0.00151216611354	Downregulation of ERRB2:ERBB3 signaling	Reactome	7314; 7316; 10193	7316; 7314; 10193	14	14
0.000146865938011	0.00166071483751	Regulation of APC/C activators between G1/S and early anaphase	Reactome	7314; 7316; 8900; 8454	7316; 8454; 8900; 7314	37	37
0.000162017652621	0.00170118535253	chaperones modulate interferon signaling pathway	BioCarta	8517; 3304; 3303	3303; 8517; 3304	15	15
0.000162017652621	0.00170118535253	p53-Dependent G1 DNA Damage Response	Reactome	898; 7314; 7316	7316; 7314; 898	15	15
0.000162017652621	0.00170118535253	p53-Dependent G1/S DNA damage checkpoint	Reactome	898; 7314; 7316	7316; 7314; 898	15	15
0.000189982217681	0.00194842227901	TGF-beta super family signaling pathway canonical	INOH	5705; 2033; 5688; 5685; 9759; 5682	2033; 5685; 5688; 5682; 5705; 9759	115	115
0.000220263131457	0.00215857868828	APC/C-mediated degradation of cell cycle proteins	Reactome	7314; 7316; 8454; 8900	8454; 8900; 7316; 7314	41	41
0.000220263131457	0.00215857868828	Regulation of mitotic cell cycle	Reactome	7314; 7316; 8454; 8900	8454; 8900; 7316; 7314	41	41
0.000239594814291	0.00222433810479	CREB phosphorylation through the activation of CaMKII	Reactome	815; 1742; 2904	1742; 815; 2904	17	17
0.000239594814291	0.00222433810479	Unblocking of NMDA receptor, glutamate binding and activation	Reactome	815; 1742; 2904	1742; 815; 2904	17	17
0.000242104827733	0.00222433810479	FOXM1 transcription factor network	PID	898; 3304; 2033; 3303	3303; 898; 2033; 3304	42	42
0.00027403456252	0.00246279524669	Alzheimers Disease	Wikipathways	4137; 6622; 1020; 351; 2904	1020; 6622; 2904; 4137; 351	79	79
0.000286001566077	0.00246279524669	G1/S DNA Damage Checkpoints	Reactome	898; 7314; 7316	7316; 7314; 898	18	18
0.00029039762546	0.00246279524669	Regulation of Microtubule Cytoskeleton	Wikipathways	3984; 25; 5879; 4137	25; 4137; 3984; 5879	44	44
0.00029039762546	0.00246279524669	Proteasome - Homo sapiens (human)	KEGG	5685; 5705; 5688; 5682	5682; 5685; 5688; 5705	44	44
0.000316970504198	0.00263743381795	Cocaine addiction - Homo sapiens (human)	KEGG	2904; 1020; 1742; 6531	6531; 1742; 2904; 1020	45	45
0.00033784105832	0.00275903530961	Ras activation uopn Ca2+ infux through NMDA receptor	Reactome	815; 1742; 2904	1742; 815; 2904	19	19
0.00038547560051	0.00309081345136	Androgen receptor signaling pathway	Wikipathways	898; 2033; 11315; 5879; 10273	11315; 10273; 898; 2033; 5879	85	85
0.000395370764147	0.00311354476766	Signaling by constitutively active EGFR	Reactome	7314; 7316; 5335	7316; 7314; 5335	20	20
0.00045261133488	0.00350178243302	Mitotic G1-G1/S phases	Reactome	898; 7314; 7316; 8454; 8900	898; 8454; 8900; 7314; 7316	88	88
0.000528499368988	0.00401841761593	hypoxia and p53 in the cardiovascular system	BioCarta	3304; 2033; 3303	3303; 2033; 3304	22	22
0.000545832269895	0.00407986493261	Transmission across Chemical Synapses	Reactome	6853; 2904; 9463; 6531; 3312; 815; 1742	815; 3312; 1742; 9463; 2904; 6531; 6853	195	195
0.000596000669552	0.00437083158817	Caspase cascade in apoptosis	PID	3984; 7186; 351; 596	596; 3984; 351; 7186	53	53
0.000604582147117	0.00437083158817	TRAF6 mediated NF-kB activation	Reactome	8517; 7186; 351	8517; 351; 7186	23	23
0.000625292737162	0.00444764672723	Pathways in cancer - Homo sapiens (human)	KEGG	25; 596; 898; 8517; 5335; 2033; 5879; 8900; 7186	7186; 25; 596; 8900; 5879; 5335; 898; 8517; 2033	328	328
0.000686538511723	0.00466322271932	Kit receptor signaling pathway	Wikipathways	2033; 4137; 5335; 596	596; 5335; 2033; 4137	55	55
0.000686538511723	0.00466322271932	RANKL-RANK Signaling Pathway	Wikipathways	8517; 5879; 5335; 7186	8517; 5335; 5879; 7186	55	55
0.000687323076544	0.00466322271932	proteasome complex	BioCarta	5685; 5688; 5682	5682; 5685; 5688	24	24
0.000776949101727	0.00499805119539	Degradation of beta-catenin by the destruction complex	Reactome	7314; 7316; 8454	7316; 8454; 7314	25	25
0.000776949101727	0.00499805119539	Signaling by Wnt	Reactome	7314; 7316; 8454	7316; 8454; 7314	25	25
0.000782008010163	0.00499805119539	deregulation of cdk5 in alzheimers disease	BioCarta	1020; 4137	1020; 4137	6	6
0.000782008010163	0.00499805119539	Regulation of activated PAK-2p34 by proteasome mediated degradation	Reactome	7314; 7316	7316; 7314	6	6
0.000840018189283	0.00520677403933	Notch	NetPath	8454; 2033; 55294; 351	351; 8454; 55294; 2033	58	58
0.000850085557441	0.00520677403933	Cell cycle	Wikipathways	898; 25; 2033; 8900; 9759	25; 8900; 9759; 2033; 898	101	101
0.000850085557441	0.00520677403933	B cell receptor signaling	INOH	5685; 8517; 5705; 5688; 5682	8517; 5685; 5688; 5682; 5705	101	101
0.000873681326967	0.00527799267387	cell cycle: g1/s check point	BioCarta	898; 25; 8900	25; 8900; 898	26	26
0.000977735102522	0.00565315742901	Orc1 removal from chromatin	Reactome	7314; 7316; 8900	7316; 8900; 7314	27	27
0.000977735102522	0.00565315742901	Switching of origins to a post-replicative state	Reactome	7314; 7316; 8900	7316; 8900; 7314	27	27
0.00101308625477	0.00565315742901	Signaling by ERBB2	Reactome	7314; 10273; 7316; 5335; 10193	5335; 10193; 7314; 10273; 7316	105	105
0.00101308625477	0.00565315742901	Apoptosis	Reactome	7314; 7316; 596; 7186; 4137	7316; 4137; 596; 7314; 7186	105	105
0.00101626222186	0.00565315742901	Shigellosis - Homo sapiens (human)	KEGG	25; 5879; 7414; 8517	25; 8517; 7414; 5879	61	61
0.00101626222186	0.00565315742901	Notch Signaling Pathway	Wikipathways	8454; 2033; 55294; 4137	55294; 2033; 8454; 4137	61	61
0.00108037242127	0.00565315742901	TLR JNK	INOH	5685; 5705; 5688; 5682	5682; 5705; 5685; 5688	62	62
0.00108037242127	0.00565315742901	IL-1 JNK	INOH	5685; 5705; 5688; 5682	5682; 5705; 5685; 5688	62	62
0.00108932010971	0.00565315742901	Reelin signaling pathway	PID	4137; 1020; 2904	2904; 4137; 1020	28	28
0.00108961084233	0.00565315742901	Ubiquitin-dependent degradation of Cyclin D1	Reactome	7314; 7316	7316; 7314	7	7
0.00108961084233	0.00565315742901	Ubiquitin-dependent degradation of Cyclin D	Reactome	7314; 7316	7316; 7314	7	7
0.00108961084233	0.00565315742901	CDK-mediated phosphorylation and removal of Cdc6	Reactome	7314; 7316	7316; 7314	7	7
0.00110423414963	0.00566240999983	MAPK signaling pathway	Wikipathways	8517; 5879; 4137; 3312; 3303; 7186	4137; 8517; 3312; 5879; 3303; 7186	160	160
0.00114727215247	0.00570966661348	TLR p38	INOH	5685; 5705; 5688; 5682	5682; 5705; 5685; 5688	63	63
0.001208640445	0.00570966661348	CREB phosphorylation through the activation of Ras	Reactome	815; 1742; 2904	1742; 2904; 815	29	29
0.001208640445	0.00570966661348	EGFR downregulation	Reactome	2060; 7314; 7316	7316; 7314; 2060	29	29
0.001208640445	0.00570966661348	Cdc20:Phospho-APC/C mediated degradation of Cyclin A	Reactome	7314; 7316; 8900	7316; 8900; 7314	29	29
0.001208640445	0.00570966661348	Removal of licensing factors from origins	Reactome	7314; 7316; 8900	7316; 8900; 7314	29	29
0.001208640445	0.00570966661348	Regulation of DNA replication	Reactome	7314; 7316; 8900	7316; 8900; 7314	29	29
0.001208640445	0.00570966661348	influence of ras and rho proteins on g1 to s transition	BioCarta	898; 8517; 5879	8517; 5879; 898	29	29
0.00121702644369	0.00570966661348	Leptin	NetPath	3984; 8517; 5335; 1020	5335; 8517; 3984; 1020	64	64
0.00123157524555	0.00571710192936	Cell Cycle, Mitotic	Reactome	7283; 898; 7314; 7316; 5903; 8454; 7846; 8900	8454; 8900; 7846; 5903; 7314; 898; 7283; 7316	290	290
0.00128970026863	0.00592456060901	DroToll-like	INOH	5685; 5705; 5688; 5682	5682; 5705; 5685; 5688	65	65
0.00133589470315	0.00601152616416	Glutamate Binding, Activation of AMPA Receptors and Synaptic Plasticity	Reactome	9463; 1742; 815	1742; 9463; 815	30	30
0.00133589470315	0.00601152616416	Trafficking of AMPA receptors	Reactome	9463; 1742; 815	1742; 9463; 815	30	30
0.00136535852457	0.00608205160943	IL-1 p38	INOH	5685; 5705; 5688; 5682	5682; 5705; 5685; 5688	66	66
0.00141971261439	0.00625146553399	Alzheimer,s disease - Homo sapiens (human)	KEGG	56901; 1020; 2904; 4137; 351; 6622	4137; 56901; 2904; 351; 6622; 1020	168	168
0.00144406601097	0.00625146553399	DNA damage response	Wikipathways	898; 25; 1020; 5810	1020; 25; 898; 5810	67	67
0.00144591719834	0.00625146553399	Vpu mediated degradation of CD4	Reactome	7314; 7316	7316; 7314	8	8
0.00170542186271	0.00730185477139	Factors involved in megakaryocyte development and platelet production	Reactome	25; 5879; 1020; 55669; 9927	1020; 5879; 9927; 55669; 25	118	118
0.00172933361057	0.00733303963712	Cell Cycle	Reactome	7283; 898; 7314; 7316; 5903; 8454; 5810; 7846; 8900	7316; 898; 8900; 7846; 5810; 7283; 8454; 5903; 7314	379	379
0.00176716615415	0.00741768115341	ceramide signaling pathway	BioCarta	8517; 7186; 596	596; 8517; 7186	33	33
0.00185021525369	0.00741768115341	Autodegradation of the E3 ubiquitin ligase COP1	Reactome	7314; 7316	7316; 7314	9	9
0.00185021525369	0.00741768115341	Downregulation of ERBB4 signaling	Reactome	7314; 7316	7316; 7314	9	9
0.00185021525369	0.00741768115341	Ubiquitin Mediated Degradation of Phosphorylated Cdc25A	Reactome	7314; 7316	7316; 7314	9	9
0.00185021525369	0.00741768115341	p53-Independent DNA Damage Response	Reactome	7314; 7316	7316; 7314	9	9
0.00185021525369	0.00741768115341	p53-Independent G1/S DNA damage checkpoint	Reactome	7314; 7316	7316; 7314	9	9
0.00190005775448	0.00754887810564	EGFR1	NetPath	25; 7414; 1020; 596; 7314; 84959; 5335; 351; 2060; 5879	351; 1020; 5879; 25; 84959; 7314; 2060; 596; 5335; 7414	462	462
0.00192803487077	0.00759163730366	Netrin-mediated signaling events	PID	5879; 5335; 815	5335; 5879; 815	34	34
0.00209775079877	0.0081867973651	Post NMDA receptor activation events	Reactome	815; 1742; 2904	1742; 2904; 815	35	35
0.00212138805441	0.00820642221048	Cell cycle - Homo sapiens (human)	KEGG	898; 25; 8454; 2033; 8900	25; 8900; 8454; 898; 2033	124	124
0.00227648121358	0.00867601825475	rac1 cell motility signaling pathway	BioCarta	3984; 5879; 1020	5879; 3984; 1020	36	36
0.00230026625068	0.00867601825475	Antigen processing and presentation - Homo sapiens (human)	KEGG	3304; 3312; 3303; 3308	3312; 3303; 3304; 3308	76	76
0.00230180076146	0.00867601825475	Stabilization of p53	Reactome	7314; 7316	7316; 7314	10	10
0.00235512202842	0.00880176961468	Neurotrophin signaling pathway - Homo sapiens (human)	KEGG	25; 5879; 5335; 815; 596	25; 596; 5335; 5879; 815	127	127
0.00264976212711	0.00981970670634	Cell Cycle Checkpoints	Reactome	5810; 898; 7316; 7314	7316; 5810; 898; 7314	79	79
0.00279997698197	0.0102899154087	Regulation of the Fanconi anemia pathway	Reactome	7314; 7316	7316; 7314	11	11
0.00286835838261	0.0104540995598	Activation of NMDA receptor upon glutamate binding and postsynaptic events	Reactome	815; 1742; 2904	1742; 2904; 815	39	39
0.00297285052334	0.0107461236131	Toxoplasmosis - Homo sapiens (human)	KEGG	8517; 3304; 3312; 3303; 596	596; 3303; 3304; 3312; 8517	134	134
0.0030847216894	0.0108828981202	Regulation of mRNA Stability by Proteins that Bind AU-rich Elements	Reactome	3304; 3312; 3303	3303; 3312; 3304	40	40
0.0030847216894	0.0108828981202	Cyclin D associated events in G1	Reactome	7314; 7316; 8454	7316; 8454; 7314	40	40
0.0030847216894	0.0108828981202	G1 Phase	Reactome	7314; 7316; 8454	7316; 8454; 7314	40	40
0.00334405461287	0.0115213131584	Membrane binding and targetting of GAG proteins	Reactome	7314; 7316	7316; 7314	12	12
0.00334405461287	0.0115213131584	Vif-mediated degradation of APOBEC3G	Reactome	7314; 7316	7316; 7314	12	12
0.00334405461287	0.0115213131584	Association of licensing factors with the pre-replicative complex	Reactome	7314; 7316	7316; 7314	12	12
0.00341023892981	0.011658258667	MAPK signaling pathway - Homo sapiens (human)	KEGG	8517; 3312; 4137; 3304; 5879; 3303; 7186	7186; 4137; 3303; 3304; 3312; 5879; 8517	268	268
0.00345499209929	0.0117203962753	C-MYB transcription factor network	PID	3312; 2033; 8900; 596	596; 3312; 8900; 2033	85	85
0.00370023291878	0.012456286182	EGF-EGFR Signaling Pathway	Wikipathways	2060; 25; 5879; 5335; 815	25; 815; 2060; 5335; 5879	141	141
0.00375665773743	0.012456286182	Small cell lung cancer - Homo sapiens (human)	KEGG	898; 8517; 7186; 596	7186; 8517; 898; 596	87	87
0.00375665773743	0.012456286182	TNF alpha Signaling Pathway	Wikipathways	8517; 8454; 7186; 5879	8517; 8454; 5879; 7186	87	87
0.00393335171998	0.0128489489519	p53 signaling pathway	BioCarta	898; 596	596; 898	13	13
0.00393335171998	0.0128489489519	melanocyte development and pigmentation pathway	BioCarta	2033; 596	596; 2033	13	13
0.00407574172176	0.0132161919066	Prostate cancer - Homo sapiens (human)	KEGG	898; 8517; 2033; 596	596; 8517; 898; 2033	89	89
0.00456719366865	0.0143866600563	transcription regulation by methyltransferase of carm1	BioCarta	2033; 596	596; 2033	14	14
0.00456719366865	0.0143866600563	sumoylation by ranbp2 regulates transcriptional repression	BioCarta	5903; 9759	5903; 9759	14	14
0.00456719366865	0.0143866600563	NF-kB is activated and signals survival	Reactome	7314; 7316	7316; 7314	14	14
0.00456719366865	0.0143866600563	regulation of p27 phosphorylation during cell cycle progression	BioCarta	898; 8454	8454; 898	14	14
0.00476801202807	0.0149127184708	B Cell Receptor Signaling Pathway	Wikipathways	8517; 5879; 5335; 815	815; 8517; 5879; 5335	93	93
0.00495005583415	0.0152736537469	Integrated Breast Cancer Pathway	Wikipathways	25; 571; 5879; 2033; 596	25; 596; 5879; 571; 2033	151	151
0.00495268137371	0.0152736537469	Host Interactions of HIV factors	Reactome	5903; 7316; 5879; 7314	5879; 5903; 7314; 7316	94	94
0.00505452909759	0.0154200443839	Neuronal System	Reactome	6853; 2904; 9463; 6531; 3312; 815; 1742	815; 3312; 1742; 9463; 2904; 6531; 6853	288	288
0.00517873433716	0.0154200443839	Diurnally regulated genes with circadian orthologs	Wikipathways	5685; 3312; 3301	3301; 5685; 3312	48	48
0.00524491305574	0.0154200443839	Sema3A PAK dependent Axon repulsion	Reactome	3984; 5879	5879; 3984	15	15
0.00524491305574	0.0154200443839	Sumoylation by RanBP2 regulates transcriptional repression	PID	5903; 9759	5903; 9759	15	15
0.00524491305574	0.0154200443839	TRAF6 mediated IRF7 activation	Reactome	2033; 7186	7186; 2033	15	15
0.00524491305574	0.0154200443839	Receptor-ligand binding initiates the second proteolytic cleavage of Notch receptor	Reactome	7314; 7316	7316; 7314	15	15
0.00524491305574	0.0154200443839	CDT1 association with the CDC6:ORC:origin complex	Reactome	7314; 7316	7316; 7314	15	15
0.00553541985114	0.0161663586381	miRNA regulation of DNA Damage Response	Wikipathways	5810; 25; 898; 1020	25; 1020; 5810; 898	97	97
0.00596584964211	0.0171956842625	il-7 signal transduction	BioCarta	2033; 596	596; 2033	16	16
0.00596584964211	0.0171956842625	Spry regulation of FGF signaling	Reactome	7314; 7316	7316; 7314	16	16
0.00648031511364	0.0185572660073	mechanism of gene regulation by peroxisome proliferators via ppara	BioCarta	3304; 2033; 3303	2033; 3303; 3304	52	52
0.00672935028582	0.0187175026417	NRIF signals cell death from the nucleus	Reactome	7314; 7316	7316; 7314	17	17
0.00672935028582	0.0187175026417	p75NTR signals via NF-kB	Reactome	7314; 7316	7316; 7314	17	17
0.00672935028582	0.0187175026417	Regulation of Apoptosis	Reactome	7314; 7316	7316; 7314	17	17
0.00683337398029	0.0187175026417	il-2 receptor beta chain in t cell activation	BioCarta	898; 8900; 596	596; 898; 8900	53	53
0.00683337398029	0.0187175026417	keratinocyte differentiation	BioCarta	8517; 7186; 596	596; 8517; 7186	53	53
0.00683337398029	0.0187175026417	Amyotrophic lateral sclerosis (ALS) - Homo sapiens (human)	KEGG	596; 5879; 2904	2904; 596; 5879	53	53
0.00683337398029	0.0187175026417	Synthesis of DNA	Reactome	7314; 7316; 8900	7316; 8900; 7314	53	53
0.00719768218414	0.0195936903902	ErbB signaling pathway	Wikipathways	25; 5335; 815	5335; 25; 815	54	54
0.00736296635668	0.0199206635785	JAK STAT pathway and regulation	INOH	8517; 1020; 5705; 5688; 5685; 815; 5682	1020; 815; 8517; 5685; 5688; 5682; 5705	309	309
0.00753476887578	0.0202414325088	y branching of actin filaments	BioCarta	5879; 5688	5688; 5879	18	18
0.00757332508831	0.0202414325088	Legionellosis - Homo sapiens (human)	KEGG	3304; 3312; 3303	3303; 3312; 3304	55	55
0.00838146626607	0.0220013489484	TP53 network	Wikipathways	25; 596	25; 596	19	19
0.00838146626607	0.0220013489484	nitric oxide signaling pathway	BioCarta	1742; 2904	1742; 2904	19	19
0.00838146626607	0.0220013489484	Activation of NF-kappaB in B Cells	Reactome	8517; 8454	8454; 8517	19	19
0.0089151444936	0.0232637794182	Influenza A - Homo sapiens (human)	KEGG	2033; 3304; 3312; 3337; 3303	3303; 3304; 3312; 3337; 2033	174	174
0.00926881021073	0.023491639672	lissencephaly gene (lis1) in neuronal migration and development	BioCarta	25; 1020	25; 1020	20	20
0.00926881021073	0.023491639672	S1P1 pathway	PID	5879; 5335	5879; 5335	20	20
0.00926881021073	0.023491639672	Viral dsRNA:TLR3:TRIF Complex Activates RIP1	Reactome	8517; 351	8517; 351	20	20
0.00926881021073	0.023491639672	RIP-mediated NFkB activation via DAI	Reactome	8517; 351	8517; 351	20	20
0.00926881021073	0.023491639672	G0 and Early G1	Reactome	898; 8900	8900; 898	20	20
0.00971344292575	0.0244778761729	Signaling by EGFR	Reactome	2060; 7314; 7316; 5335	2060; 5335; 7314; 7316	114	114
