# Supplementary material for: Profiling of Parkin-Binding Partners Using Tandem Affinity Purification
Source: PLoS One. 2013 Nov 11;8(11):e78648. doi: 10.1371/journal.pone.0078648 (PMC3823883; doi:10.1371/journal.pone.0078648)
Supplement: Table S5 — GO enrichment results for the RelatedPD dataset. (TSV) [file pone.0078648.s007.tsv]

Rank	GO.ID	Term	Annotated	Significant	Expected	Rank in classic	classic	LEA	weight	avg
1	GO:0032446	protein modification by small protein conjugation	411	24	2.12	1	3.8e-16	2.4e-19	1.00000	3.9e-13
2	GO:0016567	protein ubiquitination	388	22	2	3	1.1e-14	1.9e-17	0.05396	2.7e-12
3	GO:0031399	regulation of protein modification process	815	27	4.2	4	6.7e-13	1.5e-15	1.00000	1.3e-10
4	GO:0008219	cell death	1561	34	8.05	5	7.6e-12	2.4e-14	0.00068	7.4e-11
5	GO:0031396	regulation of protein ubiquitination	153	14	0.79	7	9.2e-12	3.6e-14	0.02977	3.4e-10
6	GO:0000209	protein polyubiquitination	156	13	0.8	9	2.1e-10	1.1e-12	2.0e-08	2.9e-11
7	GO:0044248	cellular catabolic process	1439	30	7.42	10	8.6e-10	5.2e-12	1.00000	3.0e-08
8	GO:0065009	regulation of molecular function	1557	31	8.03	12	9.6e-10	6.4e-12	1.00000	3.5e-08
9	GO:0044093	positive regulation of molecular function	947	24	4.88	15	3.2e-09	2.7e-11	1.00000	9.0e-08
10	GO:0019941	modification-dependent protein catabolic process	358	16	1.85	16	3.2e-09	3.0e-11	0.02923	3.0e-08
11	GO:0010941	regulation of cell death	1113	25	5.74	22	1.0e-08	1.2e-10	0.00758	4.8e-08
12	GO:0012501	programmed cell death	1424	28	7.35	23	1.1e-08	1.4e-10	1.00000	2.7e-07
13	GO:0006511	ubiquitin-dependent protein catabolic process	351	15	1.81	24	1.9e-08	2.5e-10	0.00174	4.8e-08
14	GO:0031398	positive regulation of protein ubiquitination	116	10	0.6	25	2.7e-08	3.8e-10	0.01079	1.2e-07
15	GO:0051329	interphase of mitotic cell cycle	362	15	1.87	26	2.7e-08	3.9e-10	1.00000	5.3e-07
16	GO:0006950	response to stress	2625	37	13.54	28	4.0e-08	6.3e-10	0.00617	1.3e-07
17	GO:0006915	apoptosis	1413	27	7.29	29	4.1e-08	6.6e-10	0.07707	3.2e-07
18	GO:0031397	negative regulation of protein ubiquitination	89	9	0.46	30	4.3e-08	7.2e-10	0.07592	3.4e-07
19	GO:0051438	regulation of ubiquitin-protein ligase activity	93	9	0.48	34	5.7e-08	1.1e-09	1.00000	1.0e-06
20	GO:0007005	mitochondrion organization	175	11	0.9	36	7.0e-08	1.4e-09	0.04722	4.5e-07
21	GO:0043067	regulation of programmed cell death	1088	23	5.61	39	1.3e-07	2.8e-09	1.00000	2.0e-06
22	GO:0051444	negative regulation of ubiquitin-protein ligase activity	72	8	0.37	40	1.4e-07	3.1e-09	0.00022	1.3e-07
23	GO:0042981	regulation of apoptosis	1079	22	5.57	43	5.5e-07	1.3e-08	0.00155	6.4e-07
24	GO:0043085	positive regulation of catalytic activity	805	19	4.15	44	6.6e-07	1.6e-08	1.00000	6.4e-06
25	GO:0016044	cellular membrane organization	556	16	2.87	46	6.8e-07	1.8e-08	0.00944	1.4e-06
26	GO:0045859	regulation of protein kinase activity	488	15	2.52	50	7.9e-07	2.2e-08	1.00000	7.9e-06
27	GO:0000084	S phase of mitotic cell cycle	131	9	0.68	51	7.9e-07	2.3e-08	9.0e-08	3.6e-08
28	GO:0048519	negative regulation of biological process	2568	34	13.25	53	8.9e-07	2.6e-08	1.00000	8.8e-06
29	GO:0007268	synaptic transmission	575	16	2.97	54	9.5e-07	2.8e-08	0.04086	3.2e-06
30	GO:0044087	regulation of cellular component biogenesis	237	11	1.22	55	1.1e-06	3.3e-08	1.00000	1.0e-05
31	GO:0000082	G1/S transition of mitotic cell cycle	184	10	0.95	56	1.1e-06	3.4e-08	0.30443	7.0e-06
32	GO:0051641	cellular localization	1603	26	8.27	63	1.4e-06	4.8e-08	1.00000	1.3e-05
33	GO:0033554	cellular response to stress	968	20	4.99	66	1.5e-06	5.8e-08	1.00000	1.5e-05
34	GO:0043161	proteasomal ubiquitin-dependent protein catabolic process	195	10	1.01	67	1.5e-06	5.8e-08	1.00000	1.5e-05
35	GO:0001963	synaptic transmission, dopaminergic	21	5	0.11	69	1.6e-06	6.1e-08	0.02421	4.5e-06
36	GO:0070997	neuron death	151	9	0.78	71	1.9e-06	7.7e-08	5.1e-10	1.5e-08
37	GO:0015872	dopamine transport	22	5	0.11	72	1.9e-06	7.8e-08	0.00976	3.9e-06
38	GO:0070841	inclusion body assembly	9	4	0.05	74	2.0e-06	8.1e-08	0.01967	5.0e-06
39	GO:0051437	positive regulation of ubiquitin-protein ligase activity involved in mitotic cell cycle	72	7	0.37	75	2.0e-06	8.2e-08	8.2e-08	8.2e-08
40	GO:0006914	autophagy	73	7	0.38	76	2.1e-06	9.1e-08	0.00014	1.0e-06
41	GO:0030534	adult behavior	74	7	0.38	78	2.3e-06	1.0e-07	1.00000	2.1e-05
42	GO:0010942	positive regulation of cell death	561	15	2.89	84	2.9e-06	1.4e-07	0.05524	1.0e-05
43	GO:0008344	adult locomotory behavior	47	6	0.24	85	2.9e-06	1.4e-07	1.1e-05	6.0e-07
44	GO:0001505	regulation of neurotransmitter levels	118	8	0.61	88	3.2e-06	1.6e-07	1.00000	2.9e-05
45	GO:0031145	anaphase-promoting complex-dependent proteasomal ubiquitin-dependent protein catabolic process	83	7	0.43	93	4.2e-06	2.2e-07	2.2e-07	2.2e-07
46	GO:0051239	regulation of multicellular organismal process	1381	23	7.12	95	4.5e-06	2.4e-07	1.00000	3.8e-05
47	GO:0042770	signal transduction in response to DNA damage	126	8	0.65	96	4.9e-06	2.6e-07	1.00000	4.1e-05
48	GO:0006836	neurotransmitter transport	128	8	0.66	97	5.5e-06	3.0e-07	0.11560	2.2e-05
49	GO:0051649	establishment of localization in cell	1432	23	7.39	101	8.1e-06	4.5e-07	1.00000	5.9e-05
50	GO:0006917	induction of apoptosis	380	12	1.96	102	8.9e-06	5.1e-07	0.05212	2.4e-05
51	GO:0006977	DNA damage response, signal transduction by p53 class mediator resulting in cell cycle arrest	63	6	0.32	108	1.3e-05	8.3e-07	8.3e-07	8.3e-07
52	GO:0051436	negative regulation of ubiquitin-protein ligase activity involved in mitotic cell cycle	67	6	0.35	121	1.8e-05	1.2e-06	1.2e-06	1.2e-06
53	GO:0090083	regulation of inclusion body assembly	5	3	0.03	123	1.9e-05	1.3e-06	1.3e-06	1.3e-06
54	GO:0043113	receptor clustering	17	4	0.09	127	2.1e-05	1.5e-06	1.5e-06	1.5e-06
55	GO:0035966	response to topologically incorrect protein	73	6	0.38	130	2.7e-05	2.0e-06	1.00000	0.00016
56	GO:0010039	response to iron ion	20	4	0.1	133	4.0e-05	3.0e-06	3.0e-06	3.0e-06
57	GO:0071900	regulation of protein serine/threonine kinase activity	301	10	1.55	135	4.2e-05	3.1e-06	1.00000	0.00021
58	GO:0000216	M/G1 transition of mitotic cell cycle	79	6	0.41	136	4.2e-05	3.2e-06	3.2e-06	3.2e-06
59	GO:0002474	antigen processing and presentation of peptide antigen via MHC class I	83	6	0.43	142	5.4e-05	4.2e-06	4.2e-06	4.2e-06
60	GO:0051726	regulation of cell cycle	643	14	3.32	143	5.5e-05	4.4e-06	1.00000	0.00027
61	GO:0007269	neurotransmitter secretion	84	6	0.43	145	5.6e-05	4.5e-06	0.01636	7.0e-05
62	GO:0043623	cellular protein complex assembly	246	9	1.27	146	5.7e-05	4.7e-06	0.38543	0.00020
63	GO:0070534	protein K63-linked ubiquitination	23	4	0.12	150	6.4e-05	5.4e-06	5.4e-06	5.4e-06
64	GO:0051091	positive regulation of sequence-specific DNA binding transcription factor activity	137	7	0.71	156	7.6e-05	6.6e-06	0.03623	0.00012
65	GO:0051583	dopamine uptake	8	3	0.04	158	8.1e-05	7.2e-06	2.6e-05	1.1e-05
66	GO:0048666	neuron development	689	14	3.55	165	0.00010	9.6e-06	0.19702	0.00026
67	GO:0042417	dopamine metabolic process	27	4	0.14	166	0.00011	1.0e-05	0.00109	4.9e-05
68	GO:0048667	cell morphogenesis involved in neuron differentiation	515	12	2.66	168	0.00013	1.2e-05	1.00000	0.00052
69	GO:0048812	neuron projection morphogenesis	523	12	2.7	170	0.00014	1.4e-05	1.00000	0.00057
70	GO:0042058	regulation of epidermal growth factor receptor signaling pathway	60	5	0.31	171	0.00015	1.4e-05	1.00000	0.00058
71	GO:0007399	nervous system development	1503	21	7.75	174	0.00016	1.5e-05	0.09527	0.00028
72	GO:0007006	mitochondrial membrane organization	33	4	0.17	177	0.00024	2.4e-05	0.00021	4.9e-05
73	GO:0050851	antigen receptor-mediated signaling pathway	112	6	0.58	178	0.00024	2.4e-05	1.00000	0.00083
74	GO:0007612	learning	67	5	0.35	179	0.00024	2.4e-05	0.00788	0.00017
75	GO:0006986	response to unfolded protein	68	5	0.35	180	0.00026	2.6e-05	2.6e-05	2.6e-05
76	GO:0033238	regulation of cellular amine metabolic process	68	5	0.35	181	0.00026	2.6e-05	1.00000	0.00087
77	GO:0071844	cellular component assembly at cellular level	920	19	4.75	83	2.9e-06	2.7e-05	1.00000	0.00015
78	GO:0030522	intracellular receptor mediated signaling pathway	171	7	0.88	182	0.00027	2.8e-05	1.00000	0.00092
79	GO:0042026	protein refolding	12	3	0.06	184	0.00027	2.8e-05	0.00038	6.7e-05
80	GO:0045860	positive regulation of protein kinase activity	315	9	1.62	186	0.00032	3.4e-05	0.10282	0.00049
81	GO:0046907	intracellular transport	881	15	4.54	187	0.00034	3.6e-05	1.00000	0.00109
82	GO:0051092	positive regulation of NF-kappaB transcription factor activity	75	5	0.39	193	0.00038	4.2e-05	4.2e-05	4.2e-05
83	GO:0050790	regulation of catalytic activity	1246	25	6.43	35	6.8e-08	4.6e-05	1.00000	3.9e-05
84	GO:0032879	regulation of localization	1019	16	5.26	200	0.00045	5.0e-05	1.00000	0.00137
85	GO:0060997	dendritic spine morphogenesis	15	3	0.08	207	0.00049	5.7e-05	0.01995	0.00040
86	GO:0071842	cellular component organization at cellular level	2803	36	14.46	45	6.8e-07	7.8e-05	1.00000	0.00011
87	GO:0008629	induction of apoptosis by intracellular signals	88	5	0.45	223	0.00072	9.0e-05	0.00169	0.00024
88	GO:0051049	regulation of transport	749	13	3.86	231	0.00082	0.00011	1.00000	0.00224
89	GO:0045471	response to ethanol	92	5	0.47	232	0.00086	0.00011	0.00011	0.00011
90	GO:0050852	T cell receptor signaling pathway	93	5	0.48	235	0.00089	0.00012	0.00060	0.00020
91	GO:0055002	striated muscle cell development	93	5	0.48	236	0.00089	0.00012	1.00000	0.00238
92	GO:0010506	regulation of autophagy	20	3	0.1	239	0.00106	0.00014	0.00137	0.00030
93	GO:0050804	regulation of synaptic transmission	155	6	0.8	240	0.00109	0.00015	1.00000	0.00278
94	GO:0045087	innate immune response	474	10	2.44	243	0.00113	0.00015	0.06855	0.00117
95	GO:0007409	axonogenesis	477	10	2.46	245	0.00118	0.00016	0.29991	0.00198
96	GO:0000083	regulation of transcription involved in G1/S phase of mitotic cell cycle	21	3	0.11	246	0.00119	0.00016	0.00016	0.00016
97	GO:0045773	positive regulation of axon extension	21	3	0.11	247	0.00119	0.00016	0.00016	0.00016
98	GO:0030521	androgen receptor signaling pathway	54	4	0.28	248	0.00123	0.00017	0.01559	0.00077
99	GO:0006521	regulation of cellular amino acid metabolic process	55	4	0.28	249	0.00131	0.00018	0.00018	0.00018
100	GO:0051899	membrane depolarization	57	4	0.29	255	0.00147	0.00021	0.09480	0.00161
101	GO:0042220	response to cocaine	23	3	0.12	258	0.00150	0.00022	0.00293	0.00052
102	GO:0048523	negative regulation of cellular process	2358	32	12.16	64	1.4e-06	0.00023	1.00000	0.00022
103	GO:0048741	skeletal muscle fiber development	59	4	0.3	263	0.00163	0.00024	0.05803	0.00149
104	GO:0034619	cellular chaperone-mediated protein complex assembly	5	2	0.03	267	0.00175	0.00026	0.00026	0.00026
105	GO:0042551	neuron maturation	25	3	0.13	269	0.00186	0.00028	0.03952	0.00146
106	GO:0046928	regulation of neurotransmitter secretion	25	3	0.13	270	0.00186	0.00028	0.00028	0.00028
107	GO:0050905	neuromuscular process	63	4	0.32	272	0.00204	0.00031	0.04862	0.00167
108	GO:0007215	glutamate signaling pathway	26	3	0.13	273	0.00206	0.00031	1.00000	0.00463
109	GO:0051865	protein autoubiquitination	26	3	0.13	274	0.00206	0.00031	0.00031	0.00031
110	GO:0050778	positive regulation of immune response	338	8	1.74	278	0.00220	0.00034	1.00000	0.00489
111	GO:0070423	nucleotide-binding oligomerization domain containing signaling pathway	27	3	0.14	279	0.00225	0.00035	0.00035	0.00035
112	GO:0043393	regulation of protein binding	67	4	0.35	284	0.00247	0.00039	0.04388	0.00189
113	GO:0016032	viral reproduction	440	9	2.27	287	0.00262	0.00042	6.7e-06	0.00011
114	GO:0002218	activation of innate immune response	125	5	0.64	290	0.00286	0.00046	0.00397	0.00095
115	GO:0031344	regulation of cell projection organization	192	6	0.99	291	0.00286	0.00046	1.00000	0.00599
116	GO:0051258	protein polymerization	126	5	0.65	293	0.00294	0.00048	0.01240	0.00142
117	GO:0032480	negative regulation of type I interferon production	30	3	0.15	294	0.00295	0.00048	0.00048	0.00048
118	GO:0007249	I-kappaB kinase/NF-kappaB cascade	196	6	1.01	296	0.00312	0.00052	1.00000	0.00644
119	GO:0001836	release of cytochrome c from mitochondria	31	3	0.16	300	0.00317	0.00053	0.07283	0.00275
120	GO:0008633	activation of pro-apoptotic gene products	31	3	0.16	301	0.00317	0.00053	0.00053	0.00053
121	GO:0010627	regulation of intracellular protein kinase cascade	459	9	2.37	304	0.00336	0.00057	1.00000	0.00687
122	GO:0032409	regulation of transporter activity	74	4	0.38	305	0.00336	0.00057	1.00000	0.00689
123	GO:0044419	interspecies interaction between organisms	368	8	1.9	308	0.00348	0.00060	0.00051	0.00057
124	GO:0043405	regulation of MAP kinase activity	205	6	1.06	314	0.00372	0.00065	1.00000	0.00754
125	GO:0007165	signal transduction	3710	37	19.14	162	8.4e-05	0.00071	0.85057	0.00166
126	GO:0008053	mitochondrial fusion	8	2	0.04	320	0.00403	0.00072	0.00072	0.00072
127	GO:0042416	dopamine biosynthetic process	8	2	0.04	321	0.00403	0.00072	0.00072	0.00072
128	GO:0043123	positive regulation of I-kappaB kinase/NF-kappaB cascade	138	5	0.71	322	0.00403	0.00073	0.00073	0.00073
129	GO:0006626	protein targeting to mitochondrion	35	3	0.18	324	0.00422	0.00077	0.00077	0.00077
130	GO:0010647	positive regulation of cell communication	581	10	3	325	0.00422	0.00077	1.00000	0.00838
131	GO:0023056	positive regulation of signaling	584	10	3.01	328	0.00436	0.00080	1.00000	0.00860
132	GO:0030705	cytoskeleton-dependent intracellular transport	36	3	0.19	333	0.00447	0.00083	0.01998	0.00240
133	GO:0050806	positive regulation of synaptic transmission	37	3	0.19	335	0.00482	0.00090	0.00827	0.00189
134	GO:0016192	vesicle-mediated transport	818	12	4.22	337	0.00486	0.00092	1.00000	0.00943
135	GO:0018105	peptidyl-serine phosphorylation	84	4	0.43	338	0.00486	0.00092	0.00187	0.00117
136	GO:0051597	response to methylmercury	9	2	0.05	339	0.00486	0.00092	0.00092	0.00092
137	GO:0030900	forebrain development	219	6	1.13	340	0.00486	0.00092	0.02722	0.00285
138	GO:0051402	neuron apoptosis	147	5	0.76	342	0.00504	0.00096	0.06223	0.00387
139	GO:0042059	negative regulation of epidermal growth factor receptor signaling pathway	38	3	0.2	344	0.00508	0.00098	0.00098	0.00098
