# Supplementary material for: Profiling of Parkin-Binding Partners Using Tandem Affinity Purification
Source: PLoS One. 2013 Nov 11;8(11):e78648. doi: 10.1371/journal.pone.0078648 (PMC3823883; doi:10.1371/journal.pone.0078648)
Supplement: Table S6 — ConsensusPathDB enrichment results for ParkinTAP. (TSV) [file pone.0078648.s008.tsv]

p-value	q-value	pathway	source	members_input_overlap	members_input_overlap_geneids	size	effective_size
1.19409685313e-17	2.25160170899e-15	Metabolism of proteins	Reactome	6224; 10165; 113457; 60; 6124; 498; 6146; 3329; 6129; 6128; 1975; 7203; 5589; 6187; 6223; 56604; 6202; 84617; 811; 81027; 6208; 6217; 84790; 9868; 6950; 3313; 6175; 1915; 7277; 10383; 6132; 6130; 6136; 6137; 6230; 6194; 6147; 51121; 6233; 291	84790; 56604; 9868; 6130; 1975; 6208; 6146; 6129; 60; 6950; 6124; 51121; 84617; 81027; 6136; 498; 811; 5589; 6194; 6187; 6175; 3313; 113457; 7203; 3329; 7277; 6132; 6147; 291; 1915; 6233; 6137; 6230; 6223; 10165; 6202; 10383; 6224; 6128; 6217	500	499
1.27569501926e-17	2.25160170899e-15	Ribosome - Homo sapiens (human)	KEGG	6194; 6224; 6217; 6124; 6132; 6129; 6130; 6136; 6137; 6128; 51121; 6187; 6223; 6147; 6146; 6202; 6175; 6208; 6230; 6233	6146; 6147; 6175; 6187; 6194; 6202; 6208; 6217; 6223; 6224; 6230; 6233; 51121; 6124; 6128; 6129; 6130; 6132; 6136; 6137	91	91
5.08679352099e-17	5.98546037636e-15	Processing of Capped Intron-Containing Pre-mRNA	Wikipathways	6426; 220988; 2521; 6427; 3185; 3190; 6428; 4670; 3184; 8683; 3187; 10236; 3183; 3192; 3178; 3181	220988; 8683; 10236; 4670; 3184; 3185; 3187; 3181; 3183; 3178; 2521; 6426; 6427; 6428; 3192; 3190	51	51
1.23631265676e-16	1.09104591959e-14	Cytoplasmic Ribosomal Proteins	Wikipathways	6194; 6187; 6202; 6223; 6132; 6208; 6130; 6136; 6137; 6230; 6217; 6124; 6147; 6146; 6224; 6175; 6129; 6128; 6233	6124; 6129; 6128; 6224; 6147; 6146; 6217; 6175; 6202; 6208; 6194; 6187; 6223; 6132; 6130; 6136; 6137; 6230; 6233	88	88
4.02256430062e-16	2.83993039624e-14	Metabolism of mRNA	Reactome	6124; 6147; 6146; 6129; 6128; 6217; 6175; 6418; 3303; 3184; 6223; 9939; 6224; 6208; 6202; 6130; 3312; 6187; 1994; 6132; 1975; 6136; 6137; 51121; 6194; 6230; 6233	3312; 6137; 6128; 6124; 6223; 3303; 6202; 1994; 6136; 6418; 1975; 3184; 6132; 6147; 6130; 6208; 51121; 6230; 6129; 6224; 6194; 9939; 6146; 6217; 6187; 6233; 6175	230	230
1.06350763958e-14	5.47723255565e-13	Peptide chain elongation	Reactome	6128; 6187; 6224; 6217; 6223; 6132; 6129; 6130; 6136; 6137; 1915; 51121; 6194; 6124; 6147; 6146; 6202; 6175; 6208; 6230; 6233	6137; 6124; 51121; 6230; 6146; 6223; 6202; 6136; 6130; 6132; 6147; 6208; 6224; 6128; 6194; 6129; 6217; 1915; 6187; 6233; 6175	143	143
1.19956418837e-14	5.47723255565e-13	Spliceosome - Homo sapiens (human)	KEGG	6426; 3312; 220988; 23020; 9092; 8683; 3183; 6428; 24148; 4670; 3178; 9939; 6427; 3192; 3190; 3306; 27339; 3305; 3303; 1655	4670; 24148; 3183; 3190; 1655; 3192; 3178; 8683; 27339; 9939; 3303; 3305; 3306; 3312; 9092; 6426; 6427; 6428; 220988; 23020	127	127
1.3964615581e-14	5.47723255565e-13	mRNA Splicing - Major Pathway	Reactome	6426; 220988; 2521; 8683; 3181; 3190; 6428; 3187; 24148; 4670; 3184; 3185; 9939; 6427; 10236; 3183; 23020; 3178; 3192	6426; 23020; 3183; 3192; 4670; 10236; 6428; 2521; 3185; 3181; 24148; 220988; 3184; 8683; 3178; 6427; 9939; 3187; 3190	112	112
1.3964615581e-14	5.47723255565e-13	mRNA Splicing	Reactome	6426; 220988; 2521; 8683; 3181; 3190; 6428; 3187; 24148; 4670; 3184; 3185; 9939; 6427; 10236; 3183; 23020; 3178; 3192	6426; 23020; 3183; 3192; 4670; 10236; 6428; 2521; 3185; 3181; 24148; 220988; 3184; 8683; 3178; 6427; 9939; 3187; 3190	112	112
2.15823950016e-14	7.61858543556e-13	Eukaryotic Translation Elongation	Reactome	6128; 6187; 6224; 6217; 6223; 6132; 6129; 6130; 6136; 6137; 1915; 51121; 6194; 6124; 6147; 6146; 6202; 6175; 6208; 6230; 6233	6137; 6124; 51121; 6230; 6146; 6223; 6202; 6136; 6130; 6132; 6147; 6208; 6224; 6128; 6194; 6129; 6217; 1915; 6187; 6233; 6175	148	148
4.67558801225e-14	1.50043869848e-12	Metabolism of RNA	Reactome	6124; 6147; 6146; 6129; 6128; 6217; 6175; 6418; 3303; 3184; 6223; 9939; 6224; 6208; 6202; 3312; 6187; 1994; 51121; 6132; 1975; 6136; 6137; 6230; 6194; 6130; 6233	6137; 6128; 6124; 6223; 3303; 6202; 1994; 6136; 6130; 6418; 1975; 6129; 3184; 6132; 6147; 6208; 51121; 6230; 6224; 3312; 6194; 9939; 6146; 6217; 6187; 6233; 6175	278	278
9.3112194218e-14	2.52835419684e-12	Nonsense Mediated Decay Enhanced by the Exon Junction Complex	Reactome	6128; 6187; 6224; 6217; 6223; 6132; 6129; 6130; 6136; 6137; 6230; 6194; 6124; 9939; 6147; 6146; 6202; 6175; 6208; 51121; 6233	6137; 6124; 6146; 6223; 6202; 6136; 6130; 6132; 6147; 6208; 51121; 6230; 6224; 6128; 6194; 6129; 9939; 6217; 6187; 6233; 6175	159	159
9.3112194218e-14	2.52835419684e-12	Nonsense-Mediated Decay	Reactome	6128; 6187; 6224; 6217; 6223; 6132; 6129; 6130; 6136; 6137; 6230; 6194; 6124; 9939; 6147; 6146; 6202; 6175; 6208; 51121; 6233	6137; 6124; 6146; 6223; 6202; 6136; 6130; 6132; 6147; 6208; 51121; 6230; 6224; 6128; 6194; 6129; 9939; 6217; 6187; 6233; 6175	159	159
1.08347354604e-13	2.73190115536e-12	Eukaryotic Translation Termination	Reactome	6128; 6187; 6224; 6217; 6223; 6132; 6129; 6130; 6136; 6137; 51121; 6194; 6124; 6147; 6146; 6202; 6175; 6208; 6230; 6233	6137; 6124; 6230; 6146; 6223; 6202; 6136; 6130; 6132; 6147; 6208; 51121; 6224; 6128; 6194; 6129; 6217; 6187; 6233; 6175	142	142
1.96664426843e-13	4.33890891723e-12	L13a-mediated translational silencing of Ceruloplasmin expression	Reactome	6175; 1975; 6187; 6224; 6217; 6223; 6132; 6129; 6130; 6136; 6137; 51121; 6194; 6124; 6147; 6146; 6202; 6128; 6208; 6230; 6233	6137; 6124; 51121; 6230; 6146; 6223; 6202; 6136; 6130; 6233; 1975; 6132; 6147; 6208; 6224; 6128; 6194; 6129; 6217; 6187; 6175	165	165
1.96664426843e-13	4.33890891723e-12	3, -UTR-mediated translational regulation	Reactome	6175; 1975; 6187; 6224; 6217; 6223; 6132; 6129; 6130; 6136; 6137; 51121; 6194; 6124; 6147; 6146; 6202; 6128; 6208; 6230; 6233	6137; 6124; 51121; 6230; 6146; 6223; 6202; 6136; 6130; 6233; 1975; 6132; 6147; 6208; 6224; 6128; 6194; 6129; 6217; 6187; 6175	165	165
2.12384723109e-13	4.35493905847e-12	Nonsense Mediated Decay Independent of the Exon Junction Complex	Reactome	6128; 6187; 6224; 6217; 6223; 6132; 6129; 6130; 6136; 6137; 51121; 6194; 6124; 6147; 6146; 6202; 6175; 6208; 6230; 6233	6137; 6124; 6230; 6146; 6223; 6202; 6136; 6130; 6132; 6147; 6208; 51121; 6224; 6128; 6194; 6129; 6217; 6187; 6233; 6175	147	147
2.22064881168e-13	4.35493905847e-12	GTP hydrolysis and joining of the 60S ribosomal subunit	Reactome	6175; 1975; 6187; 6224; 6217; 6223; 6132; 6129; 6130; 6136; 6137; 51121; 6194; 6124; 6147; 6146; 6202; 6128; 6208; 6230; 6233	6137; 6124; 51121; 6230; 6146; 6223; 6202; 6136; 6130; 1975; 6132; 6147; 6208; 6224; 6128; 6194; 6129; 6217; 6187; 6233; 6175	166	166
5.07538930423e-13	8.95806212197e-12	Cap-dependent Translation Initiation	Reactome	6175; 1975; 6187; 6224; 6217; 6223; 6132; 6129; 6130; 6136; 6137; 51121; 6194; 6124; 6147; 6146; 6202; 6128; 6208; 6230; 6233	6137; 6124; 51121; 6230; 6146; 6223; 6202; 6136; 6130; 1975; 6132; 6147; 6208; 6224; 6128; 6194; 6129; 6217; 6187; 6233; 6175	173	173
5.07538930423e-13	8.95806212197e-12	Eukaryotic Translation Initiation	Reactome	6175; 1975; 6187; 6224; 6217; 6223; 6132; 6129; 6130; 6136; 6137; 51121; 6194; 6124; 6147; 6146; 6202; 6128; 6208; 6230; 6233	6137; 6124; 51121; 6230; 6146; 6223; 6202; 6136; 6130; 1975; 6132; 6147; 6208; 6224; 6128; 6194; 6129; 6217; 6187; 6233; 6175	173	173
5.90332643933e-13	9.92321063374e-12	Formation of a pool of free 40S subunits	Reactome	6128; 6187; 6224; 6217; 6223; 6132; 6129; 6130; 6136; 6137; 51121; 6194; 6124; 6147; 6146; 6202; 6175; 6208; 6230; 6233	6137; 6124; 51121; 6230; 6146; 6223; 6233; 6202; 6136; 6130; 6132; 6147; 6208; 6224; 6128; 6194; 6129; 6217; 6187; 6175	155	155
1.36210376985e-12	2.18555741253e-11	Processing of Capped Intron-Containing Pre-mRNA	Reactome	6426; 220988; 2521; 8683; 3181; 3190; 6428; 3187; 24148; 4670; 3184; 3185; 9939; 6427; 10236; 3183; 23020; 3178; 3192	6426; 23020; 3183; 3192; 4670; 10236; 6428; 2521; 3185; 3181; 24148; 220988; 3184; 8683; 3178; 6427; 9939; 3187; 3190	143	143
2.44529110967e-12	3.75299026832e-11	SRP-dependent cotranslational protein targeting to membrane	Reactome	6128; 6187; 6224; 6223; 6132; 6129; 6130; 6136; 6137; 51121; 6217; 6124; 6194; 6147; 6146; 6202; 6175; 6208; 6230; 6233	6137; 6124; 51121; 6230; 6146; 6217; 6223; 6202; 6136; 6130; 6132; 6147; 6208; 6224; 6128; 6194; 6129; 6187; 6233; 6175	167	167
2.81329733011e-12	4.13789148971e-11	Translation	Reactome	6124; 6147; 6146; 6129; 6128; 6194; 6187; 6223; 6224; 6208; 6202; 6175; 1915; 6132; 1975; 6230; 6136; 6137; 51121; 6217; 6130; 6233	6137; 6124; 6230; 6146; 6223; 6202; 6136; 6130; 1975; 6132; 6147; 6208; 51121; 6224; 6128; 6194; 6129; 6217; 1915; 6187; 6233; 6175	210	210
6.92763128753e-12	9.78181537799e-11	Gene Expression	Reactome	8363; 220988; 6428; 6124; 6147; 10236; 6129; 3303; 3184; 6175; 2521; 6418; 6223; 24148; 4670; 6187; 3185; 9939; 3187; 3181; 6202; 3183; 6208; 6217; 6224; 3178; 11335; 3312; 1915; 6128; 6426; 6427; 1994; 8683; 6132; 1975; 6230; 6136; 6137; 51121; 6194; 3192; 3190; 23020; 6130; 6233; 6146	6426; 6136; 2521; 23020; 10236; 1975; 3312; 6130; 6208; 6146; 6124; 3192; 3185; 1994; 24148; 8683; 3303; 6427; 6194; 9939; 3187; 6187; 6175; 6428; 3183; 3181; 6418; 6132; 6147; 3178; 51121; 8363; 1915; 3190; 6233; 220988; 6137; 4670; 6230; 6223; 6202; 3184; 11335; 6129; 6224; 6128; 6217	994	994
1.45603897518e-11	1.9768529163e-10	mRNA Processing	Reactome	6426; 6427; 2521; 8683; 220988; 3181; 3190; 6428; 24148; 4670; 3184; 3185; 9939; 3187; 10236; 3183; 23020; 3178; 3192	6426; 23020; 3183; 3192; 10236; 6428; 2521; 3185; 8683; 3181; 24148; 3184; 4670; 3178; 6427; 9939; 3187; 3190; 220988	163	163
1.5265522195e-11	1.99582567957e-10	Prefoldin mediated transfer of substrate to CCT/TriC	Reactome	84790; 7203; 113457; 60; 56604; 84617; 6950; 10383; 81027; 7277	84790; 81027; 113457; 7203; 10383; 56604; 7277; 60; 6950; 84617	29	29
2.25800012882e-11	2.84669301955e-10	Cooperation of Prefoldin and TriC/CCT in actin and tubulin folding	Reactome	84790; 7203; 113457; 60; 56604; 84617; 6950; 10383; 81027; 7277	84790; 81027; 113457; 7203; 10383; 56604; 7277; 60; 6950; 84617	30	30
4.34146866121e-11	5.2846153014e-10	Formation of tubulin folding intermediates by CCT/TriC	Reactome	84790; 7203; 113457; 56604; 84617; 6950; 10383; 81027; 7277	84790; 81027; 113457; 7203; 10383; 56604; 7277; 6950; 84617	23	23
1.77402167653e-10	2.08743217271e-09	mRNA processing	Wikipathways	6426; 6427; 2521; 6421; 3178; 3181; 3190; 6428; 24148; 4670; 3184; 8683; 3187; 10236; 3183; 3192	2521; 4670; 8683; 10236; 6426; 6427; 6421; 6428; 3192; 3178; 24148; 3184; 3187; 3181; 3183; 3190	126	126
1.4145143949e-09	1.61072123033e-08	Protein processing in endoplasmic reticulum - Homo sapiens (human)	KEGG	9601; 10970; 3312; 10130; 5034; 9532; 5589; 3320; 3326; 3309; 3306; 811; 5071; 3305; 7184; 3303; 3301	7184; 9601; 10970; 3301; 3305; 3306; 3309; 3312; 3320; 3326; 811; 3303; 10130; 5034; 5071; 5589; 9532	166	166
7.15801543992e-09	7.89618578216e-08	Chaperonin-mediated protein folding	Reactome	84790; 7203; 113457; 60; 56604; 84617; 6950; 10383; 81027; 7277	84790; 113457; 7203; 10383; 81027; 56604; 7277; 60; 6950; 84617	51	51
1.73309051079e-08	1.8538816676e-07	Post-chaperonin tubulin folding pathway	Reactome	84790; 113457; 56604; 84617; 10383; 81027; 7277	10383; 81027; 84790; 7277; 113457; 56604; 84617	20	20
1.85996943502e-08	1.93108591341e-07	Protein folding	Reactome	84790; 7203; 113457; 60; 56604; 84617; 6950; 10383; 81027; 7277	84790; 113457; 7203; 10383; 81027; 56604; 7277; 60; 6950; 84617	56	56
6.91831876986e-07	6.78379590489e-06	Ribosomal scanning and start codon recognition	Reactome	6217; 6187; 6224; 1975; 6194; 6223; 6202; 6208; 6230; 6233	6194; 6223; 6202; 6217; 6208; 6233; 6187; 6230; 6224; 1975	81	81
6.91831876986e-07	6.78379590489e-06	Translation initiation complex formation	Reactome	6217; 6187; 6224; 1975; 6194; 6223; 6202; 6208; 6230; 6233	6223; 6194; 6202; 6217; 6208; 6187; 6230; 6224; 6233; 1975	81	81
7.76989582288e-07	7.4129006094e-06	Activation of the mRNA upon binding of the cap-binding complex and eIFs, and subsequent binding to 43S	Reactome	6217; 6187; 6224; 1975; 6194; 6223; 6202; 6208; 6230; 6233	6223; 6194; 6202; 6217; 6208; 6187; 6230; 6224; 6233; 1975	82	82
2.64779529873e-06	2.45966247488e-05	Pathogenic Escherichia coli infection - Homo sapiens (human)	KEGG	84790; 113457; 60; 203068; 10383; 84617; 81027; 7277	84617; 10383; 81027; 7277; 113457; 84790; 203068; 60	55	55
2.88675352276e-06	2.61288203471e-05	Formation of the ternary complex, and subsequently, the 43S complex	Reactome	6217; 6187; 6224; 6194; 6223; 6202; 6208; 6230; 6233	6194; 6223; 6202; 6217; 6208; 6233; 6187; 6230; 6224	74	74
6.97288683651e-06	6.15357263322e-05	Electron Transport Chain	Wikipathways	4705; 4724; 4720; 4722; 498; 509; 9551; 292; 539; 291	498; 4705; 292; 539; 291; 4724; 4720; 4722; 9551; 509	104	104
1.04188769892e-05	8.97039896879e-05	Mitochondrial Electron Transport Chain	SMPDB	509; 2597; 2820; 498; 291	2820; 2597; 291; 509; 498	19	19
2.81052809821e-05	0.000236218194921	Legionellosis - Homo sapiens (human)	KEGG	3305; 3306; 3329; 3312; 1915; 3303; 1917	3329; 3303; 1917; 3312; 3305; 1915; 3306	55	55
3.06938926007e-05	0.000251975443908	Antigen processing and presentation - Homo sapiens (human)	KEGG	3305; 3320; 3326; 3309; 3306; 811; 3312; 3303	3312; 811; 3303; 3309; 3305; 3320; 3306; 3326	76	76
3.56548087757e-05	0.000286048806769	Smooth Muscle Contraction	Reactome	7171; 7168; 59; 801; 7170	7168; 801; 59; 7171; 7170	24	24
4.99632341102e-05	0.000391933814242	Oxidative phosphorylation	Wikipathways	4705; 4724; 4720; 4722; 498; 9551; 539	498; 4705; 4720; 4722; 4724; 9551; 539	60	60
5.28801493854e-05	0.00040579766811	Parkinson,s disease - Homo sapiens (human)	KEGG	4705; 4724; 4720; 4722; 498; 509; 5071; 292; 539; 291	539; 4705; 4720; 4722; 4724; 291; 292; 5071; 498; 509	131	131
8.04773712105e-05	0.000604436426326	Formation of ATP by chemiosmotic coupling	Reactome	9551; 498; 539; 509	509; 9551; 539; 498	15	15
0.000141506739449	0.00104066414636	Destabilization of mRNA by AUF1 (hnRNP D0)	Reactome	3184; 3312; 3303	3303; 3184; 3312	7	7
0.000147355228845	0.0010615590976	AndrogenReceptor	NetPath	2547; 1629; 291; 3320; 3309; 3312; 7184; 3303; 5052; 1655	2547; 3309; 3303; 3312; 7184; 1655; 5052; 1629; 3320; 291	148	148
0.00017622303604	0.00124413463444	Respiratory electron transport, ATP synthesis by chemiosmotic coupling, and heat production by uncoupling proteins.	Reactome	4705; 4724; 4720; 4722; 498; 509; 9551; 539	4705; 4722; 539; 4724; 498; 4720; 9551; 509	97	97
0.000186483588014	0.00129075895233	Muscle contraction	Reactome	7168; 59; 7171; 7170; 801; 7431	7168; 801; 59; 7171; 7431; 7170	52	52
0.000223703316556	0.00151242412954	2-Oxobutanoate Degradation	SMPDB	1629; 5095; 5096	5095; 5096; 1629	8	8
0.000230317234862	0.00151242412954	Mitochondrial Protein Import	Reactome	10165; 9868; 498; 3329; 3313; 291	291; 9868; 10165; 498; 3329; 3313	54	54
0.00023564681905	0.00151242412954	mRNA 3,-end processing	Reactome	8683; 6426; 6427; 6428; 9939	6426; 9939; 8683; 6428; 6427	35	35
0.00023564681905	0.00151242412954	Post-Elongation Processing of Intron-Containing pre-mRNA	Reactome	8683; 6426; 6427; 6428; 9939	6426; 9939; 8683; 6428; 6427	35	35
0.000326944442979	0.00201785337624	downregulated of mta-3 in er-negative breast tumors	BioCarta	2597; 113457; 7277; 84790	7277; 84790; 2597; 113457	21	21
0.000331545313944	0.00201785337624	2-oxobutanoate degradation I	HumanCyc	1629; 5095; 5096	5095; 1629; 5096	9	9
0.000331545313944	0.00201785337624	Folding of actin by CCT/TriC	Reactome	7203; 60; 6950	7203; 60; 6950	9	9
0.000350292917579	0.00209582033738	Striated Muscle Contraction	Wikipathways	59; 7168; 7171; 7170; 7431	7171; 7170; 7431; 7168; 59	38	38
0.000411581383389	0.00242147047227	Alzheimer,s disease - Homo sapiens (human)	KEGG	4705; 2597; 4724; 4720; 4722; 498; 509; 810; 801; 539	539; 2597; 4705; 4720; 4722; 4724; 509; 801; 810; 498	168	168
0.000447325543685	0.00258862158887	Regulation of mRNA Stability by Proteins that Bind AU-rich Elements	Reactome	3184; 6418; 3312; 3303; 1994	3303; 3184; 1994; 3312; 6418	40	40
0.000471602379945	0.00268509096969	superpathway of methionine degradation	HumanCyc	1629; 5095; 5096; 2805	2805; 5095; 1629; 5096	23	23
0.000600894161774	0.00336691490645	Gap junction - Homo sapiens (human)	KEGG	84790; 113457; 203068; 10383; 84617; 81027; 7277	7277; 81027; 10383; 113457; 84790; 84617; 203068	89	89
0.000625757476918	0.00345144358363	Epithelium TarBase	Wikipathways	7168; 6576; 5955; 302; 29957; 4670; 8683; 9782; 7171; 7170; 83858; 708; 1655	6576; 9782; 8683; 1655; 302; 708; 7168; 5955; 4670; 7171; 7170; 83858; 29957	279	279
0.00065685028298	0.00356720230603	stathmin and breast cancer resistance to antimicrotubule agents	BioCarta	7277; 81027; 84790; 113457	84790; 81027; 113457; 7277	25	25
0.000700613354275	0.00358429730521	Cleavage of Growing Transcript in the Termination Region	Reactome	8683; 6426; 6427; 6428; 9939	6426; 9939; 8683; 6428; 6427	44	44
0.000700613354275	0.00358429730521	RNA Polymerase II Transcription Termination	Reactome	8683; 6426; 6427; 6428; 9939	6426; 9939; 8683; 6428; 6427	44	44
0.000700613354275	0.00358429730521	Post-Elongation Processing of the Transcript	Reactome	8683; 6426; 6427; 6428; 9939	6426; 9939; 8683; 6428; 6427	44	44
0.000700613354275	0.00358429730521	Valine, leucine and isoleucine degradation - Homo sapiens (human)	KEGG	64087; 1629; 5095; 3032; 5096	64087; 3032; 1629; 5095; 5096	44	44
0.000782573567292	0.0038367842952	Vpr-mediated induction of apoptosis by mitochondrial outer membrane permeabilization	Reactome	292; 291	292; 291	3	3
0.000782573567292	0.0038367842952	Glycerol Phosphate Shuttle	SMPDB	2597; 2820	2820; 2597	3	3
0.000782573567292	0.0038367842952	Breakdown of the nuclear lamina	Reactome	4000; 4001	4000; 4001	3	3
0.000912594293799	0.00441295596865	Phagosome - Homo sapiens (human)	KEGG	84790; 113457; 60; 203068; 10383; 84617; 811; 81027; 7277	60; 81027; 84617; 10383; 811; 113457; 84790; 203068; 7277	154	154
0.0013357483918	0.0063684448658	Valine, Leucine and Isoleucine Degradation	SMPDB	64087; 1629; 5095; 5096	5095; 5096; 1629; 64087	30	30
0.00135306902248	0.0063684448658	Mitochondrial Fatty Acid Beta-Oxidation	Reactome	5095; 3032; 5096	3032; 5095; 5096	14	14
0.00144284926761	0.00668723418159	Lymphocyte TarBase	Wikipathways	7168; 708; 29957; 10165; 10642; 6576; 8683; 9782; 7171; 7170; 83858; 5955; 4670; 2820; 302; 1655	5955; 7171; 7170; 6576; 708; 1655; 4670; 2820; 9782; 10642; 10165; 29957; 83858; 8683; 302; 7168	423	423
0.00145868847587	0.00668723418159	Oxidative phosphorylation - Homo sapiens (human)	KEGG	4705; 4724; 4720; 4722; 498; 509; 9551; 539	539; 4705; 4720; 4722; 4724; 9551; 498; 509	133	133
0.00151024073866	0.00674787700656	Transport of Mature mRNA derived from an Intron-Containing Transcript	Reactome	8683; 6426; 6427; 6428; 9939	6426; 9939; 8683; 6428; 6427	52	52
0.00154837970972	0.00674787700656	Propionyl-CoA catabolism	Reactome	5095; 5096	5096; 5095	4	4
0.00154837970972	0.00674787700656	methylmalonyl pathway	HumanCyc	5095; 5096	5096; 5095	4	4
0.00154837970972	0.00674787700656	antisense pathway	BioCarta	9782; 6421	9782; 6421	4	4
0.00160456258227	0.00690744623831	The citric acid (TCA) cycle and respiratory electron transport	Reactome	4705; 4724; 4720; 4722; 498; 509; 9551; 539	4722; 539; 4724; 498; 4720; 9551; 509; 4705	135	135
0.00170899774943	0.00718185958986	Valine Leucine Isoleucine degradation	INOH	64087; 5095; 3032; 5096	5095; 64087; 3032; 5096	32	32
0.00170899774943	0.00718185958986	Striated Muscle Contraction	Reactome	7168; 7171; 7431; 7170	7168; 7171; 7431; 7170	32	32
0.00179039573307	0.00743540816204	Apoptotic execution phase	Reactome	4000; 4001; 3006; 7431; 3005	4001; 7431; 3006; 4000; 3005	54	54
0.00192032660075	0.0078822708147	Gluconeogenesis	Reactome	10165; 2597; 6576; 2805	2805; 2597; 10165; 6576	33	33
0.00210687286117	0.00854857609186	Transport of Mature Transcript to Cytoplasm	Reactome	8683; 6426; 6427; 6428; 9939	6426; 9939; 8683; 6428; 6427	56	56
0.00255302206005	0.0102410998545	S6K1 signalling	Reactome	6194; 1975	1975; 6194	5	5
0.0028989162726	0.0114979488115	Validated targets of C-MYC transcriptional activation	PID	10856; 2597; 8607; 3320; 4869; 3329	4869; 8607; 3329; 2597; 3320; 10856	87	87
0.00311678889359	0.0122247386604	Huntington,s disease - Homo sapiens (human)	KEGG	4705; 4724; 4720; 4722; 498; 509; 292; 539; 291	539; 4705; 4720; 4722; 4724; 291; 292; 498; 509	184	184
0.00324327347821	0.012581049866	Metabolism	Reactome	4082; 2597; 213; 5034; 5095; 3320; 498; 2820; 8540; 3615; 4705; 6576; 4724; 4720; 5096; 4722; 509; 280; 2805; 10165; 7295; 9551; 1629; 3032; 64087; 801; 292; 539; 291	539; 5096; 4082; 6576; 5034; 1629; 8540; 213; 3615; 4705; 2597; 4724; 498; 3032; 3320; 509; 7295; 2820; 4720; 9551; 5095; 64087; 291; 4722; 801; 292; 280; 2805; 10165	1055	1055
0.00350307429595	0.013441143766	EGFR1	NetPath	6187; 59; 213; 302; 60; 3178; 1654; 6421; 10236; 509; 9987; 801; 6175; 1915; 1917; 7431	9987; 10236; 60; 213; 59; 1917; 302; 7431; 6187; 6175; 6421; 3178; 509; 1915; 801; 1654	462	462
0.00366629831392	0.0139161645679	Muscle cell TarBase	Wikipathways	7168; 6576; 5955; 10165; 10642; 29957; 8683; 9782; 7171; 7170; 83858; 708; 2820	6576; 8683; 9782; 708; 7171; 10642; 7168; 5955; 10165; 7170; 83858; 2820; 29957	340	340
0.00378861289957	0.0139350922985	Telomere Extension By Telomerase	Reactome	10856; 8607	8607; 10856	6	6
0.00378971348628	0.0139350922985	Loss of Nlp from mitotic centrosomes	Reactome	3320; 10383; 203068; 7531; 7277	7531; 10383; 3320; 7277; 203068	64	64
0.00378971348628	0.0139350922985	Loss of proteins required for interphase microtubule organization from the centrosome	Reactome	3320; 10383; 203068; 7531; 7277	7531; 10383; 3320; 7277; 203068	64	64
0.00461689575966	0.0168016928161	Glucose metabolism	Reactome	801; 2597; 6576; 10165; 2805	2805; 801; 2597; 10165; 6576	67	67
0.00510648921057	0.0183937825646	mRNA Splicing - Minor Pathway	Reactome	23020; 6426; 6427; 24148	24148; 6426; 23020; 6427	43	43
0.00524745536362	0.0187106236703	Response to elevated platelet cytosolic Ca2+	Wikipathways	813; 3309	3309; 813	7	7
0.00650291809698	0.0229553008823	Integrin-linked kinase signaling	PID	3320; 10856; 4666; 8607	4666; 3320; 10856; 8607	46	46
0.00703310189819	0.0243400487261	Recruitment of mitotic centrosome proteins and complexes	Reactome	3320; 10383; 203068; 7531; 7277	7531; 10383; 3320; 7277; 203068	74	74
0.00703310189819	0.0243400487261	Centrosome maturation	Reactome	3320; 10383; 203068; 7531; 7277	7531; 10383; 3320; 7277; 203068	74	74
0.00727766163864	0.0249418889169	Apoptosis	Reactome	4000; 4001; 3005; 3006; 7431; 6233	4001; 4000; 3006; 3005; 7431; 6233	105	105
0.00749893182866	0.0254531051492	Propanoate metabolism	INOH	5095; 3032; 5096	3032; 5095; 5096	25	25
0.0075726902851	0.0254586635299	TNFalpha	NetPath	4176; 6132; 3320; 6124; 10128; 3326; 7531; 6128; 1654	6124; 3326; 1654; 6132; 10128; 4176; 6128; 7531; 3320	211	211
0.00837707437278	0.0278972382414	Vitamin B9 (folate) metabolism	EHMN	10165; 292; 291	292; 291; 10165	26	26
0.00872913314543	0.0285153972692	Valine, leucine and isoleucine degradation	EHMN	64087; 5095; 3032; 5096	5095; 64087; 3032; 5096	50	50
0.0088050376837	0.0285153972692	eNOS activation	Reactome	3320; 801	801; 3320	9	9
0.0088050376837	0.0285153972692	S6K1-mediated signalling	Reactome	6194; 1975	6194; 1975	9	9
