# Supplementary material for: Profiling of Parkin-Binding Partners Using Tandem Affinity Purification
Source: PLoS One. 2013 Nov 11;8(11):e78648. doi: 10.1371/journal.pone.0078648 (PMC3823883; doi:10.1371/journal.pone.0078648)
Supplement: Table S7 — GO enrichment results for ParkinTAP. (TSV) [file pone.0078648.s009.tsv]

Rank	GO.ID	Term	Annotated	Significant	Expected	Rank in classic	classic	LEA	weight	avg
1	GO:0016071	mRNA metabolic process	608	54	7.32	1	3.3e-29	< 1e-30	7.9e-21	1.5e-28
2	GO:0034621	cellular macromolecular complex subunit organization	605	46	7.28	2	1.3e-21	1.6e-24	1.00000	1.4e-16
3	GO:0006414	translational elongation	104	22	1.25	3	6.9e-19	1.3e-21	1.3e-21	1.3e-21
4	GO:0006415	translational termination	93	20	1.12	4	2.8e-17	6.7e-20	6.7e-20	6.7e-20
5	GO:0000398	nuclear mRNA splicing, via spliceosome	201	26	2.42	5	3.0e-17	1.1e-19	2.7e-14	6.9e-18
6	GO:0071845	cellular component disassembly at cellular level	250	27	3.01	9	4.3e-16	2.4e-18	0.12733	9.0e-13
7	GO:0031018	endocrine pancreas development	124	20	1.49	11	4.1e-15	2.8e-17	2.8e-17	2.8e-17
8	GO:0006457	protein folding	213	24	2.56	13	1.0e-14	7.9e-17	9.6e-07	1.8e-13
9	GO:0019083	viral transcription	146	20	1.76	14	8.2e-14	7.5e-16	7.5e-16	7.5e-16
10	GO:0044237	cellular metabolic process	7967	143	95.89	23	3.2e-12	4.5e-14	1.00000	1.3e-09
11	GO:0034622	cellular macromolecular complex assembly	456	29	5.49	25	1.1e-11	1.6e-13	1.00000	3.0e-09
12	GO:0006458	'de novo' protein folding	52	11	0.63	32	1.1e-09	2.2e-11	0.05565	3.0e-08
13	GO:0044238	primary metabolic process	8133	138	97.89	35	6.8e-09	1.4e-10	1.00000	2.8e-07
14	GO:0051084	'de novo' posttranslational protein folding	47	10	0.57	36	7.9e-09	1.7e-10	1.7e-10	1.7e-10
15	GO:0022613	ribonucleoprotein complex biogenesis	209	17	2.52	38	2.5e-08	5.8e-10	1.00000	6.9e-07
16	GO:0044281	small molecule metabolic process	5812	108	69.95	43	1.7e-07	4.4e-09	1.00000	2.7e-06
17	GO:0006139	nucleobase-containing compound metabolic process	4828	95	58.11	44	2.4e-07	6.5e-09	0.33035	2.4e-06
18	GO:0022618	ribonucleoprotein complex assembly	92	11	1.11	48	4.4e-07	1.3e-08	1.00000	5.5e-06
19	GO:0042274	ribosomal small subunit biogenesis	18	6	0.22	53	1.4e-06	4.6e-08	0.00278	1.8e-06
20	GO:0043488	regulation of mRNA stability	31	7	0.37	54	2.0e-06	6.7e-08	0.10004	7.6e-06
21	GO:0046034	ATP metabolic process	135	12	1.62	55	2.4e-06	8.1e-08	1.00000	1.9e-05
22	GO:0006986	response to unfolded protein	68	9	0.82	58	3.3e-06	1.2e-07	5.4e-08	8.9e-08
23	GO:0048255	mRNA stabilization	22	6	0.26	59	4.8e-06	1.8e-07	0.00841	6.4e-06
24	GO:0006200	ATP catabolic process	72	9	0.87	62	5.1e-06	1.9e-07	1.9e-07	1.9e-07
25	GO:0007018	microtubule-based movement	128	11	1.54	64	1.0e-05	4.0e-07	1.8e-05	1.4e-06
26	GO:0022904	respiratory electron transport chain	106	9	1.28	70	0.00012	5.2e-06	0.00036	2.1e-05
27	GO:0051649	establishment of localization in cell	1432	37	17.24	71	0.00013	5.8e-06	1.00000	0.00032
28	GO:0046907	intracellular transport	881	27	10.6	72	0.00015	6.6e-06	1.00000	0.00035
29	GO:0006839	mitochondrial transport	85	8	1.02	73	0.00018	8.2e-06	0.06262	0.00016
30	GO:0043623	cellular protein complex assembly	246	13	2.96	74	0.00019	8.8e-06	0.29491	0.00028
31	GO:0044419	interspecies interaction between organisms	368	16	4.43	76	0.00021	9.6e-06	1.2e-06	4.8e-06
32	GO:0015931	nucleobase-containing compound transport	145	10	1.75	77	0.00021	1.0e-05	1.00000	0.00047
33	GO:0070934	CRD-mediated mRNA stabilization	5	3	0.06	79	0.00035	1.7e-05	1.7e-05	1.7e-05
34	GO:0006754	ATP biosynthetic process	70	7	0.84	80	0.00042	2.1e-05	0.01991	0.00020
35	GO:0051168	nuclear export	97	8	1.17	81	0.00044	2.2e-05	1.00000	0.00078
36	GO:0042255	ribosome assembly	15	4	0.18	82	0.00049	2.5e-05	0.10163	0.00040
37	GO:0042776	mitochondrial ATP synthesis coupled proton transport	15	4	0.18	83	0.00049	2.5e-05	2.5e-05	2.5e-05
38	GO:0006403	RNA localization	130	9	1.56	84	0.00053	2.7e-05	0.05661	0.00035
39	GO:0000028	ribosomal small subunit assembly	6	3	0.07	86	0.00064	3.3e-05	3.3e-05	3.3e-05
40	GO:0007005	mitochondrion organization	175	10	2.11	89	0.00093	5.1e-05	1.00000	0.00138
41	GO:0030705	cytoskeleton-dependent intracellular transport	36	5	0.43	95	0.00115	6.6e-05	0.00083	0.00015
42	GO:0000245	spliceosome assembly	37	5	0.45	97	0.00129	7.6e-05	0.00163	0.00021
43	GO:0006412	translation	426	34	5.13	8	1.9e-16	0.00013	0.00089	4.8e-09
44	GO:0050658	RNA transport	125	8	1.5	103	0.00208	0.00013	0.07876	0.00112
45	GO:0051258	protein polymerization	126	8	1.52	106	0.00218	0.00014	0.00014	0.00014
46	GO:0006405	RNA export from nucleus	68	6	0.82	107	0.00252	0.00016	0.10085	0.00140
47	GO:0006369	termination of RNA polymerase II transcription	44	5	0.53	108	0.00269	0.00018	0.00018	0.00018
48	GO:0031124	mRNA 3'-end processing	74	6	0.89	111	0.00388	0.00026	0.00026	0.00026
49	GO:0051028	mRNA transport	110	7	1.32	114	0.00524	0.00036	0.12045	0.00252
50	GO:0045454	cell redox homeostasis	58	5	0.7	116	0.00923	0.00065	0.00065	0.00065
51	GO:0006406	mRNA export from nucleus	59	5	0.71	117	0.00990	0.00071	0.00071	0.00071
52	GO:0010941	regulation of cell death	1113	26	13.4	121	0.01113	0.00082	1.00000	0.00877
53	GO:0006119	oxidative phosphorylation	63	5	0.76	123	0.01272	0.00095	0.10139	0.00452
