# Supplementary material for: Profiling of Parkin-Binding Partners Using Tandem Affinity Purification
Source: PLoS One. 2013 Nov 11;8(11):e78648. doi: 10.1371/journal.pone.0078648 (PMC3823883; doi:10.1371/journal.pone.0078648)
Supplement: Table S9 — Gene prioritization results for the ParkinTAP candidates using Endeavour, including the corresponding selection levels according to our prioritization. (TSV) [file pone.0078648.s011.tsv]

gene	symbol	description	Global prioritization score	rank	rank ratio	selection level
ENSG00000185345	PARK2	Parkin (EC 6.3.2.-) (Ubiquitin E3 ligase PRKN) (Parkinson juvenile disease protein 2) (Parkinson disease protein 2). [Source:Uniprot/SWISSPROT;Acc:O60260]	1	8.29E-12	0.00472	0
ENSG00000143947	RPS27A	40S ribosomal protein S27a. [Source:Uniprot/SWISSPROT;Acc:P62979]	2	0.000573	0.00943	8
ENSG00000138029	HADHB	Trifunctional enzyme subunit beta, mitochondrial precursor (TP-beta) [Includes: 3-ketoacyl-CoA thiolase (EC 2.3.1.16) (Acetyl-CoA acyltransferase) (Beta-ketothiolase)]. [Source:Uniprot/SWISSPROT;Acc:P55084]	3	0.00427	0.0142	4
ENSG00000070961	ATP2B1	Plasma membrane calcium-transporting ATPase 1 (EC 3.6.3.8) (PMCA1) (Plasma membrane calcium pump isoform 1) (Plasma membrane calcium ATPase isoform 1). [Source:Uniprot/SWISSPROT;Acc:P20020]	4	0.00531	0.0189	3
ENSG00000109971	HSPA8	Heat shock cognate 71 kDa protein (Heat shock 70 kDa protein 8). [Source:Uniprot/SWISSPROT;Acc:P11142]	5	0.00546	0.0236	0
ENSG00000104725	NEFL	Neurofilament triplet L protein (68 kDa neurofilament protein) (Neurofilament light polypeptide) (NF-L). [Source:Uniprot/SWISSPROT;Acc:P07196]	6	0.00568	0.0283	5
ENSG00000067842	ATP2B3	Plasma membrane calcium-transporting ATPase 3 (EC 3.6.3.8) (PMCA3) (Plasma membrane calcium pump isoform 3) (Plasma membrane calcium ATPase isoform 3). [Source:Uniprot/SWISSPROT;Acc:Q16720]	7	0.00597	0.033	3
ENSG00000156508	EEF1A1	Elongation factor 1-alpha 1 (EF-1-alpha-1) (Elongation factor 1 A-1) (eEF1A-1) (Elongation factor Tu) (EF-Tu) (Leukocyte receptor cluster member 7). [Source:Uniprot/SWISSPROT;Acc:P68104]	8	0.0134	0.0377	4
ENSG00000111640	GAPDH	Glyceraldehyde-3-phosphate dehydrogenase (EC 1.2.1.12) (GAPDH). [Source:Uniprot/SWISSPROT;Acc:P04406]	9	0.0143	0.0425	4
ENSG00000108953	YWHAE	14-3-3 protein epsilon (14-3-3E). [Source:Uniprot/SWISSPROT;Acc:P62258]	10	0.0184	0.0472	7
ENSG00000144381	HSPD1	60 kDa heat shock protein, mitochondrial precursor (Hsp60) (60 kDa chaperonin) (CPN60) (Heat shock protein 60) (HSP-60) (Mitochondrial matrix protein P1) (P60 lymphocyte protein) (HuCHA60). [Source:Uniprot/SWISSPROT;Acc:P10809]	11	0.02	0.0519	2
ENSG00000163468	CCT3	T-complex protein 1 subunit gamma (TCP-1-gamma) (CCT-gamma) (hTRiC5). [Source:Uniprot/SWISSPROT;Acc:P49368]	12	0.021	0.0566	6
ENSG00000198836	OPA1	Dynamin-like 120 kDa protein, mitochondrial precursor (Optic atrophy protein 1) [Contains: Dynamin-like 120 kDa protein, form S1]. [Source:Uniprot/SWISSPROT;Acc:O60313]	13	0.0215	0.0613	6
ENSG00000096384	HSP90AB1	Heat shock protein HSP 90-beta (HSP 84) (HSP 90). [Source:Uniprot/SWISSPROT;Acc:P08238]	14	0.0262	0.066	3
ENSG00000105372	RPS19	40S ribosomal protein S19. [Source:Uniprot/SWISSPROT;Acc:P39019]	15	0.0264	0.0708	8
ENSG00000044574	HSPA5	78 kDa glucose-regulated protein precursor (GRP 78) (Heat shock 70 kDa protein 5) (Immunoglobulin heavy chain-binding protein) (BiP) (Endoplasmic reticulum lumenal Ca(2+)-binding protein grp78). [Source:Uniprot/SWISSPROT;Acc:P11021]	16	0.0338	0.0755	3
ENSG00000197958	RPL12	60S ribosomal protein L12. [Source:Uniprot/SWISSPROT;Acc:P30050]	17	0.0387	0.0802	8
ENSG00000108468	CBX1	Chromobox protein homolog 1 (Heterochromatin protein 1 homolog beta) (HP1 beta) (Modifier 1 protein) (M31) (Heterochromatin protein p25) (HP1Hsbeta) (p25beta). [Source:Uniprot/SWISSPROT;Acc:P83916]	18	0.0417	0.0849	2
ENSG00000178952	TUFM	Elongation factor Tu, mitochondrial precursor (EF-Tu) (P43). [Source:Uniprot/SWISSPROT;Acc:P49411]	19	0.0418	0.0896	8
ENSG00000080824	HSP90AA1	Heat shock protein HSP 90-alpha (HSP 86) (Renal carcinoma antigen NY- REN-38). [Source:Uniprot/SWISSPROT;Acc:P07900]	20	0.0435	0.0943	3
ENSG00000164258	NDUFS4	NADH dehydrogenase [ubiquinone] iron-sulfur protein 4, mitochondrial precursor (EC 1.6.5.3) (EC 1.6.99.3) (NADH-ubiquinone oxidoreductase 18 kDa subunit) (Complex I-18 kDa) (CI-18 kDa) (Complex I-AQDQ) (CI- AQDQ). [Source:Uniprot/SWISSPROT;Acc:O43181]	21	0.0464	0.0991	7
ENSG00000197061	HIST1H4J	Histone H4. [Source:Uniprot/SWISSPROT;Acc:P62805]	22	0.0478	0.104	6
ENSG00000174444	RPL4	60S ribosomal protein L4 (L1). [Source:Uniprot/SWISSPROT;Acc:P36578]	23	0.048	0.108	8
ENSG00000160014	CALM1	Calmodulin (CaM). [Source:Uniprot/SWISSPROT;Acc:P62158]	24	0.0498	0.113	1
ENSG00000152234	ATP5A1	ATP synthase subunit alpha, mitochondrial precursor (EC 3.6.3.14). [Source:Uniprot/SWISSPROT;Acc:P25705]	25	0.0498	0.118	4
